# Supplementary material for: Plant immunity suppression by an exo-β-1,3-glucanase and an elongation factor 1α of the rice blast fungus
Source: Nat Commun. 2023 Sep 7;14:5491. doi: 10.1038/s41467-023-41175-z (PMC10484928; doi:10.1038/s41467-023-41175-z)
Supplement: Supplementary file 3 — Supplementary Dataset 1-2 [file 41467_2023_41175_MOESM3_ESM.xlsx]

## Sheet: Supplementary data 1
Supplementary data 1. Identification of peptides of MoEf1α and MoEbg1 in wild-type P131 liquid culture medium by LC-MS/MS.
Secreted proteins of wild-types P131 were extracted from liquid medium. Data shown the results combining four independent experiments.
Sequence	Proteins	Start position	End position	Unique (Groups)	Unique (Proteins)	Score	Signal peptide
GNISPNAPWYK	MGG_03641	209	219	yes	yes	81.915	no
IGGIGTVPVGR	MGG_03641	268	278	yes	yes	124.23	no
LPLQDVYK	MGG_03641	260	267	yes	yes	102.72	no
PLRLPLQDVYK	MGG_03641	257	267	yes	yes	84.169	no
QTVAVGVIK	MGG_03641	443	451	yes	yes	99.136	no
STTTGHLIYK	MGG_03641	22	31	yes	yes	98.033	no
SVEMHHQQLPEGVPGDNVGFNVK	MGG_03641	303	325	yes	yes	191.02	no
VIGGASLQDAIDDVTPPTR	MGG_03641	234	252	yes	yes	183	no
VIGGASLQDAIDDVTPPTRPTDK	MGG_03641	234	256	yes	yes	231.91	no
VIGGASLQDAIDDVTPPTRPTDKPLR	MGG_03641	234	259	yes	yes	157.07	no
YQVTVIDAPGHR	MGG_03641	86	97	yes	yes	85.29	no
CIGTSCPGEQQQADAIK	MGG_04582	485	501	yes	yes	234.49	yes
DLIGEVR	MGG_04582	392	398	yes	yes	86.086	yes
EGYIMETGWPTNGK	MGG_04582	471	484	yes	yes	166.86	yes
FVSSQLQQVSNLCGGK	MGG_04582	455	470	yes	yes	250.13	yes
LGGGNQWAMTYTPYGNGGVCK	MGG_04582	272	292	yes	yes	226.59	yes
MIIGVFVGQPGCTNGSPQIAEQISAIK	MGG_04582	336	362	yes	yes	208.43	yes
SVEEVDSDIAK	MGG_04582	293	303	yes	yes	147.51	yes
SVFFSWTNDDWK	MGG_04582	511	522	yes	yes	137.46	yes
SWAQWDLVEMCVVGNEALFNGHCTPGQLK	MGG_04582	363	391	yes	yes	184.06	yes
VYSTDCNTLPNVGAACR	MGG_04582	314	330	yes	yes	216.68	yes
EMDPENAASNAWVLSLR	MGG_00052	47	63	yes	yes	233.59	yes
EVADGEYVVSFR	MGG_00052	118	129	yes	yes	155.06	yes
GFFLAVDGDLR	MGG_00052	36	46	yes	yes	115.71	yes
MAGGPSVIPGK	MGG_00052	25	35	yes	yes	95.608	yes
NSDQDNFVAVAK	MGG_00052	130	141	yes	yes	150.35	yes
VATGFYAAVIEPR	MGG_00052	65	77	yes	yes	160.18	yes
YDIPGAFPLSMTVR	MGG_00052	101	114	yes	yes	81.625	yes
AGGGGSDDCLGISAR	MGG_00081	160	174	yes	yes	185.25	yes
FNLLSLR	MGG_00081	34	40	yes	yes	172.39	yes
GLYLYGPDGCETQQIFTDLSGMGQGVIQYTTGDQGLPR	MGG_00081	87	124	yes	yes	200.64	yes
GPFTIDADGNLR	MGG_00081	129	140	yes	yes	209.21	yes
LPEQGANCTGGNDISNNLATFYIK	MGG_00081	61	84	yes	yes	218.14	yes
SASPVHFAYFQAAHR	MGG_00081	41	55	yes	yes	249.5	yes
VADFGFVACPSFNQSYSIR	MGG_00081	141	159	yes	yes	190.27	yes
VVPAADPGACVYSQE	MGG_00081	175	189	yes	yes	110.53	yes
DLPANLLQAQR	MGG_00175	439	449	yes	yes	69.338	no
GDIIIDGGNSFFPDSNR	MGG_00175	97	113	yes	yes	120.84	no
IMLLVQAGK	MGG_00175	73	81	yes	yes	91.906	no
SIVGAHSTEEFVSK	MGG_00175	53	66	yes	yes	122.55	no
VDNFLANEAK	MGG_00175	41	50	yes	yes	112.01	no
AHVAYDLGPQR	MGG_00283	113	123	yes	yes	192.14	yes
DGCIISEQQTR	MGG_00283	135	145	yes	yes	143.03	yes
DITETFK	MGG_00283	61	67	yes	yes	110.63	yes
DQYWAVSTVQGWGQTASYPTDSSFSNGR	MGG_00283	85	112	yes	yes	375.47	yes
FVTFNRDQYWAVSTVQGWGQTASYPTDSSFSNGR	MGG_00283	79	112	yes	yes	122.37	yes
TGHAGDDFVWKDGCIISEQQTR	MGG_00283	124	145	yes	yes	274.17	yes
TGHAGDDFVWKDGCIISEQQTRS	MGG_00283	124	146	yes	yes	202.85	yes
VYLFDKDITETFK	MGG_00283	55	67	yes	yes	277.96	yes
YFSADFQSK	MGG_00283	68	76	yes	yes	161.02	yes
DFFAFCGK	MGG_00444	21	28	yes	yes	114.6	no
DGASDSPAAVPGTVPASGGATTTEKPK	MGG_00444	245	271	yes	yes	133.15	no
ILAEYLAHGYVVGDAAIQK	MGG_00444	105	123	yes	yes	214.18	no
ILGTSAAGTEKPK	MGG_00444	232	244	yes	yes	111.12	no
ITDLQVNTEGETK	MGG_00444	29	41	yes	yes	220.5	no
TALLLNNTQLGPSHISVTSDSPVGDGAHPEK	MGG_00444	55	85	yes	yes	264.49	no
TNADRDSDEITQEDKPR	MGG_00444	86	102	yes	yes	201.4	no
DVHGITYLSIFPNLPTSHAQLDFDIEITGDITAPCALK	MGG_00505	349	386	yes	yes	277.16	yes
GGSYTGGGNGCTTAISK	MGG_00505	387	403	yes	yes	245.15	yes
GGSYTGGGNGCTTAISKPGGQATIVFSK	MGG_00505	387	414	yes	yes	168.79	yes
PGGQATIVFSK	MGG_00505	404	414	yes	yes	270.54	yes
PLDWLGIGGWASIMQPDEK	MGG_00505	158	176	yes	yes	336.06	yes
PLDWLGIGGWASIMQPDEKK	MGG_00505	158	177	yes	yes	303.36	yes
TISADEAK	MGG_00505	61	68	yes	yes	65.252	yes
TQWPETSQGATGQSIGGLWCNAEGFLELTRPEVK	MGG_00505	212	245	yes	yes	253.93	yes
YEQGPTETTYVIDGK	MGG_00505	46	60	yes	yes	151.78	yes
YLVVGESEPVFSPPPPPAPK	MGG_00505	76	95	yes	yes	233.37	yes
YTLTNPDAK	MGG_00505	290	298	yes	yes	101.54	yes
ATVTLDASQLK	MGG_00527	73	83	yes	yes	99.815	yes
SGTYAFGIK	MGG_00527	84	92	yes	yes	154.35	yes
TVETLVSNASGGK	MGG_00527	60	72	yes	yes	175.15	yes
VQFTNSNFVVEAGK	MGG_00527	20	33	yes	yes	145.91	yes
VQFTNSNFVVEAGKPFELTWSGATGPVTISLK	MGG_00527	20	51	yes	yes	236.31	yes
EISPSLQEIIATQAIAK	MGG_00552	36	52	yes	yes	161.87	yes
HNPLILFDNIANNPDR	MGG_00552	179	194	yes	yes	152.4	yes
IVQIWLENTNFQAAAGDENFK	MGG_00552	68	88	yes	yes	174.59	yes
KHNPLILFDNIANNPDR	MGG_00552	178	194	yes	yes	151.54	yes
SFLEPLLK	MGG_00552	240	247	yes	yes	83.753	yes
TLIILTFDESEVYTIQNR	MGG_00552	255	272	yes	yes	195.72	yes
TNLNTAAPAIK	MGG_00552	405	415	yes	yes	128.36	yes
VFTVLMGGAVDEK	MGG_00552	273	285	yes	yes	104.79	yes
YTPGWWPVPDTTSSCSHGNGVLASVK	MGG_00552	357	382	yes	yes	69.99	yes
EQSTVSWEYDFVALGDGDKEGETK	MGG_00588	128	151	yes	yes	110.06	no
GGSSVSHLIVNADR	MGG_00588	47	60	yes	yes	134.99	no
ISEAISDDGDSKGQANQALSAEK	MGG_00588	218	240	yes	yes	268.82	no
LDLANIK	MGG_00588	174	180	yes	yes	90.986	no
MPIDQFKPTYR	MGG_00588	155	165	yes	yes	141.88	no
NDILPTGPDGR	MGG_00588	117	127	yes	yes	132.01	no
QDGDFSLTIK	MGG_00588	193	202	yes	yes	70.056	no
SLAVSQSVQSESPAR	MGG_00588	203	217	yes	yes	173.04	no
TLGGAGFASQR	MGG_00588	73	83	yes	yes	78.939	no
YIFGGDKPWDEAGFTAVDDR	MGG_00588	25	44	yes	yes	197.88	no
AAPGAGIVSSIVLQSDDLDEIDWEHVGNDQMR	MGG_00592	103	134	yes	yes	233.49	yes
AETTPGANGYPQTPCQIR	MGG_00592	191	208	yes	yes	173.59	yes
APFTAIYESIK	MGG_00592	236	246	yes	yes	168.83	yes
DQLQWIVNGK	MGG_00592	174	183	yes	yes	131.06	yes
GAEFTIAK	MGG_00592	72	79	yes	yes	136.11	yes
GAEFTIAKPGQAPTLVSNSYIFGGK	MGG_00592	72	96	yes	yes	244.32	yes
GQFHDLPANGMDTSLTYTLDWTK	MGG_00592	151	173	yes	yes	244.1	yes
GTIDWAGGLADFSK	MGG_00592	222	235	yes	yes	176.8	yes
IGTWVGGAEGGNK	MGG_00592	209	221	yes	yes	149.33	yes
KLAGTEYNVTPK	MGG_00592	60	71	yes	yes	120.57	yes
LAGTEYNVTPK	MGG_00592	61	71	yes	yes	123.35	yes
PGQAPTLVSNSYIFGGK	MGG_00592	80	96	yes	yes	209.11	yes
RAETTPGANGYPQTPCQIR	MGG_00592	190	208	yes	yes	105.99	yes
TVEIDFTK	MGG_00592	43	50	yes	yes	103.83	yes
TVEIDFTKGDDK	MGG_00592	43	54	yes	yes	133.81	yes
TVEIDFTKGDDKTGFFK	MGG_00592	43	59	yes	yes	174.94	yes
VTDYSTGATEYQYTDR	MGG_00592	247	262	yes	yes	280.21	yes
GTESALMIVKPSEEEVAK	MGG_00771	612	629	yes	yes	138.31	no
LDTPIFK	MGG_00771	712	718	yes	yes	100.07	no
LLPEFFPK	MGG_00771	433	440	yes	yes	62.717	no
QEPESAVWADDGEVVNGLK	MGG_00771	558	576	yes	yes	150.22	no
QQGEQIEYEER	MGG_00771	1304	1314	yes	yes	128.27	no
VTLEDYAEDPYR	MGG_00771	142	153	yes	yes	91.549	no
YEFGFTLDDR	MGG_00771	648	657	yes	yes	81.338	no
AAPAATAPLQLDPK	MGG_00905	2	15	yes	yes	99.522	no
FDVNLALK	MGG_00905	74	81	yes	yes	84.244	no
KFDVNLALK	MGG_00905	73	81	yes	yes	125.82	no
LDEILPTWDYPEK	MGG_00905	95	107	yes	yes	138.71	no
LDTLTLLR	MGG_00905	60	67	yes	yes	151.29	no
LMLESQGYTDR	MGG_00905	49	59	yes	yes	195.7	no
LMLESQGYTDRLDTLTLLR	MGG_00905	49	67	yes	yes	128.26	no
YDGYDFPTVAPVPAPGHPGHLTAEQQAQVSQLR	MGG_00905	16	48	yes	yes	130.61	no
ALYQIGDYK	MGG_00940	251	259	yes	yes	84.568	yes
AYPDIAGQAYSYHVFDSGK	MGG_00940	508	526	yes	yes	184.44	yes
FDPAFPAACPYVTAVGGTR	MGG_00940	440	458	yes	yes	113.59	yes
FGIAGYLEEYAR	MGG_00940	268	279	yes	yes	142.43	yes
GLTDITVGGSR	MGG_00940	573	583	yes	yes	108.57	yes
GVSIFFSSGDEGPGSACQSNDGK	MGG_00940	413	435	yes	yes	178.85	yes
LLELSTPGAQAQK	MGG_00940	624	636	yes	yes	150.08	yes
NLPDDELPQTLTTSYGENEQSVPR	MGG_00940	373	396	yes	yes	190.82	yes
SIYSGLPAPK	MGG_00940	589	598	yes	yes	70.919	yes
TITPECLR	MGG_00940	243	250	yes	yes	91.626	yes
VCNMFGELGAR	MGG_00940	402	412	yes	yes	111.61	yes
YVAPETGAALAGGGFSDIWPQPEWQK	MGG_00940	459	484	yes	yes	233.12	yes
AADQNWGDEGVFQQALR	MGG_00978	204	220	yes	yes	158.4	no
IVNPDASEDEVRR	MGG_00978	191	203	yes	yes	138.25	no
LTSDVQTIATLHSR	MGG_00978	90	103	yes	yes	135.08	no
QWNTLNDTFK	MGG_00978	155	164	yes	yes	116.05	no
SLQGGDAGAQQQLEQQIAETSR	MGG_00978	104	125	yes	yes	382.37	no
AAETTDKAEEAKPATNGSSEPTTK	MGG_00987	438	461	yes	yes	62.193	no
AGVDPEASAVSEEIK	MGG_00987	267	281	yes	yes	160.15	no
AGVDPEASAVSEEIKEK	MGG_00987	267	283	yes	yes	159.66	no
AGVDPEASAVSEEIKEKNEVEAELLSK	MGG_00987	267	293	yes	yes	111.43	no
DSAVDQATAAAAQLPDSVK	MGG_00987	338	356	yes	yes	250.52	no
DSPVPGAFPETPAAELEK	MGG_00987	136	153	yes	yes	133.15	no
EAGESPEAAANTAAVEEK	MGG_00987	393	410	yes	yes	174.51	no
EKNEVEAELLSK	MGG_00987	282	293	yes	yes	107.18	no
ENDASGIENNVLTPEDIIK	MGG_00987	69	87	yes	yes	263.83	no
EVAPAPAVGEESK	MGG_00987	420	432	yes	yes	110.08	no
FVVDGQWTVNQAAPK	MGG_00987	54	68	yes	yes	202.16	no
IEAELLK	MGG_00987	413	419	yes	yes	117.93	no
ISPLPASDGAVNPIK	MGG_00987	157	171	yes	yes	133.07	no
KKIEAELLK	MGG_00987	411	419	yes	yes	128.81	no
KTETPSTAASGDSPATAEK	MGG_00987	480	498	yes	yes	138.39	no
LDPESYEK	MGG_00987	193	200	yes	yes	74.127	no
NEVEAELLSK	MGG_00987	284	293	yes	yes	89.047	no
QEVSPEVPAEVK	MGG_00987	377	388	yes	yes	175.54	no
QSLPASVQSAIAPAAQESVR	MGG_00987	357	376	yes	yes	252.82	no
SAPAEAAIINSVAPEATTVALAADAPLEK	MGG_00987	88	116	yes	yes	280.65	no
TETPSTAASGDSPATAEK	MGG_00987	481	498	yes	yes	146.96	no
TVTLPETTEK	MGG_00987	40	49	yes	yes	78.334	no
VPEAPATSEGTAGK	MGG_00987	294	307	yes	yes	128.28	no
WPNAGESVFVTGTFDEWK	MGG_00987	8	25	yes	yes	302.13	no
WPNAGESVFVTGTFDEWKK	MGG_00987	8	26	yes	yes	244.57	no
AVGDKGESAPLQVDLK	MGG_00992	26	41	yes	yes	166.03	yes
GESAPLQVDLK	MGG_00992	31	41	yes	yes	90.108	yes
GSNLVLTIK	MGG_00992	91	99	yes	yes	88.37	yes
KGDNIEVTATMPNDLK	MGG_00992	135	150	yes	yes	191.06	yes
NPADNNFIADAEIR	MGG_00992	42	55	yes	yes	248.32	yes
QNFGGCVAIQQSDTTPNVNSPQNIK	MGG_00992	168	192	yes	yes	227.67	yes
TSAGNIDIGETSEINLSK	MGG_00992	65	82	yes	yes	179.21	yes
DKITESGGVITHSYDLIK	MGG_01064	44	61	yes	yes	298.75	yes
GFAATVGEAMLETVSTLDDQYK	MGG_01064	62	83	yes	yes	216.54	yes
ITESGGVITHSYDLIK	MGG_01064	46	61	yes	yes	252.37	yes
KQVIITYPSETPDSVVQNAK	MGG_01064	24	43	yes	yes	214.53	yes
QVIITYPSETPDSVVQNAK	MGG_01064	25	43	yes	yes	199.13	yes
AGALDGK	MGG_01085	148	154	yes	yes	114.02	no
ATHPKLEHLITICTGSILAGR	MGG_01085	127	147	yes	yes	158.64	no
DGNVWSSSGVLSGIDLIHAWIK	MGG_01085	184	205	yes	yes	382.34	no
DLQTSASAEAYIR	MGG_01085	114	126	yes	yes	244.16	no
FNITPTADK	MGG_01085	237	245	yes	yes	119.86	no
FNITPTADKCIEE	MGG_01085	237	249	yes	yes	115.57	no
IAGLTEYIPQTSQCDEPYTAR	MGG_01085	216	236	yes	yes	171.26	no
LEHLITICTGSILAGR	MGG_01085	132	147	yes	yes	218.01	no
SLTPSVPGVK	MGG_01085	165	174	yes	yes	94.302	no
VMFGDEEEQR	MGG_01085	206	215	yes	yes	144.12	no
YGLVMFPAVELQDGIGPIDPLQILAAK	MGG_01085	32	58	yes	yes	309.45	no
ALIEGDALAK	MGG_01096	246	255	yes	yes	90.657	no
ANVDSFIEVERPIALQGVLR	MGG_01096	51	70	yes	yes	126.19	no
DANSILSSIHSFDPAAGCDELTFQPCSAK	MGG_01096	300	328	yes	yes	131.95	no
DIVWPILR	MGG_01096	204	211	yes	yes	122.78	no
FYPINSGIQVGR	MGG_01096	342	353	yes	yes	128.36	no
GAGPGVVIASPSTVDPDYFYTWTR	MGG_01096	81	104	yes	yes	171.46	no
IDNPSGPLSDGSGLGEPK	MGG_01096	142	159	yes	yes	236.75	no
IVGDIEDLGK	MGG_01096	566	575	yes	yes	84.213	no
YDAGLQSTITQYITTQAQVQR	MGG_01096	121	141	yes	yes	177.58	no
AGTVPTDLEQSTGLER	MGG_01135	62	77	yes	yes	125.31	no
DSHEVLWLGMDK	MGG_01135	126	137	yes	yes	107.85	no
MEGIDIFNMKPLDAPYK	MGG_01135	84	100	yes	yes	192.91	no
SAGEEQFVGCTGFPK	MGG_01135	111	125	yes	yes	185.25	no
TFADYVHPK	MGG_01135	176	184	yes	yes	71.379	no
TIDDLVGPGAK	MGG_01135	51	61	yes	yes	98.033	no
AVLYSHLASGAESGWDYTSR	MGG_01261	327	346	yes	yes	172.43	no
AVPLLIK	MGG_01261	251	257	yes	yes	56.51	no
DNYFPLR	MGG_01261	357	363	yes	yes	107.74	no
ENFAQAGGELEEVPNSELETDPVFLDK	MGG_01261	94	120	yes	yes	312.1	no
EVELAHPFADSK	MGG_01261	46	57	yes	yes	239.93	no
IDAYLDIK	MGG_01261	492	499	yes	yes	94.302	no
NNPLAVLR	MGG_01261	480	487	yes	yes	88.35	no
SQPPLLSQMVR	MGG_01261	226	236	yes	yes	78.655	no
TFVDMPTIKPVDEVIEAFNK	MGG_01261	58	77	yes	yes	193.3	no
VIDIWPSLTR	MGG_01261	133	142	yes	yes	141.48	no
VPATFGEDDVAWTEIQDLALR	MGG_01261	534	554	yes	yes	407.74	no
WLSTPSDAVR	MGG_01261	347	356	yes	yes	74.92	no
YAVTNTQPRPESYR	MGG_01261	283	296	yes	yes	146.16	no
IKDGNTVHLVK	MGG_01318	80	90	yes	yes	95.483	no
LAGEDLENIPVEHQR	MGG_01318	47	61	yes	yes	248.42	no
NHTITMAESATVLDLK	MGG_01318	29	44	yes	yes	185.67	no
NTDLLSVYK	MGG_01318	71	79	yes	yes	125.97	no
SGGSVQGAIEHLLNSS	MGG_01318	403	418	yes	yes	136.99	no
IEEGAYINLSVK	MGG_01557	84	95	yes	yes	91.855	no
ISCLTAEVR	MGG_01557	157	165	yes	yes	128.69	no
LCDGDHKDDILK	MGG_01557	44	55	yes	yes	167.18	no
NVDLECPIDEGKLDIVK	MGG_01557	114	130	yes	yes	183.06	no
SVDLPNEIPPGK	MGG_01557	131	142	yes	yes	89.679	no
VDLSPNPPK	MGG_01557	59	67	yes	yes	116.73	no
YTVFADVYTK	MGG_01557	143	152	yes	yes	93.111	no
AATEVAQTELPPTHPIR	MGG_01588	153	169	yes	yes	262.43	no
HLIPSAK	MGG_01588	106	112	yes	yes	119.56	no
ICEDILSVLDK	MGG_01588	95	105	yes	yes	134.68	no
IVASEDRDLTVEER	MGG_01588	28	41	yes	yes	159.99	no
IVTSIEQKEESK	MGG_01588	61	72	yes	yes	180.07	no
QAFDDAIAELDTLSEESYK	MGG_01588	196	214	yes	yes	386.99	no
TKIEAELAK	MGG_01588	86	94	yes	yes	158.79	no
YEEMVENMK	MGG_01588	19	27	yes	yes	122.13	no
YLAEFAIGDK	MGG_01588	130	139	yes	yes	84.213	no
YLAEFAIGDKR	MGG_01588	130	140	yes	yes	108.67	no
ALPVAGDVPSAEVTAATCTASCLAK	MGG_01655	149	173	yes	yes	171.98	yes
DFQENVQELSLQK	MGG_01655	601	613	yes	yes	202.03	yes
IPGAVNNDLAGR	MGG_01655	707	718	yes	yes	110.53	yes
LTVYHSAQPVGPQPNPGVNGFNHIGCYTEGTTSR	MGG_01655	115	148	yes	yes	127.21	yes
MYHSEALTLLDGR	MGG_01655	839	851	yes	yes	105.46	yes
TETYTPPYLLSGKPR	MGG_01655	870	884	yes	yes	107.09	yes
TYPLEGASVLLPQK	MGG_01655	719	732	yes	yes	90.913	yes
VLISGSDPEDGVNPQEYR	MGG_01655	852	869	yes	yes	200.76	yes
AAYFNPDR	MGG_01656	170	177	yes	yes	94.407	no
AGEAPGGANFNDPNMLSTGAAR	MGG_01656	126	147	yes	yes	212.95	no
AVEYLLNGIPENLR	MGG_01656	178	191	yes	yes	192.3	no
FVIEVEPTDLISAVK	MGG_01656	13	27	yes	yes	117.98	no
GFVVCVVNKPK	MGG_01656	65	75	yes	yes	128.1	no
ILKDEETVESYK	MGG_01656	49	60	yes	yes	154.35	no
ILKDEETVESYKIEEK	MGG_01656	49	64	yes	yes	138.08	no
ASHHDEDTMPEETQGYK	MGG_01689	2	18	yes	yes	234.04	no
DSEMIGSYAPNTDKQPIYTK	MGG_01689	136	155	yes	yes	201.72	no
FQEEEAPTGMLAR	MGG_01689	157	169	yes	yes	172.27	no
FTMVADFK	MGG_01689	104	111	yes	yes	64.207	no
GHYNAISSFVDDDKKK	MGG_01689	170	185	yes	yes	266.89	no
VQHEILSGLHYVQVVK	MGG_01689	112	127	yes	yes	194.59	no
ECSPDPAWLTLDSANSR	MGG_01732	61	77	yes	yes	186.16	yes
FLLVSSR	MGG_01732	289	295	yes	yes	114.54	yes
GGEGIAAAHYTGSSLTTYAVSDLK	MGG_01732	124	147	yes	yes	258.92	yes
ILAIDGAGGLGLTEVEPLAAR	MGG_01732	194	214	yes	yes	159.22	yes
KVDTIGGPVSSVIYGK	MGG_01732	108	123	yes	yes	140.1	yes
LYCVGEGLNTR	MGG_01732	78	88	yes	yes	111.46	yes
QDAPHPHEATLDPTGR	MGG_01732	165	180	yes	yes	161.21	yes
VDTIGGPVSSVIYGK	MGG_01732	109	123	yes	yes	121.08	yes
AIAELSGQEVLER	MGG_01746	103	115	yes	yes	145.55	no
GFGFVTLASEELQQK	MGG_01746	289	303	yes	yes	234.92	no
IALRPIPR	MGG_01746	265	272	yes	yes	112.17	no
LKEVFAAYEPVSAK	MGG_01746	251	264	yes	yes	147.26	no
SDENQGQEGATDAQAAGTTDAEVKPLTDITNK	MGG_01746	168	199	yes	yes	228.46	no
TDRPVGYAFVDLSTPNEAER	MGG_01746	83	102	yes	yes	104.06	no
VMVANLPYDMTEAR	MGG_01746	237	250	yes	yes	145.46	no
ASTVGVSGLILGGGNSFYSSQR	MGG_01941	174	195	yes	yes	222.45	yes
CIFMPQTADEVATAIK	MGG_01941	71	86	yes	yes	115.14	yes
GADDEYLFLNYAHISQSPFR	MGG_01941	465	484	yes	yes	184.48	yes
GGSSNFGIVTR	MGG_01941	232	242	yes	yes	100.58	yes
GVFQINMPGGFK	MGG_01941	505	516	yes	yes	120.07	yes
MTAWVDDIKK	MGG_01941	450	459	yes	yes	89.247	yes
TDSLVAFTDELEVPR	MGG_01941	339	353	yes	yes	199.43	yes
AGDSLTFAVTGIQGAAAANYK	MGG_02368	565	585	yes	yes	293.76	yes
AHITTIGEPGSPAVVER	MGG_02368	413	429	yes	yes	259.23	yes
EDNHAWLFAWR	MGG_02368	335	345	yes	yes	125.97	yes
EGEIYDPSANKWEVLK	MGG_02368	302	317	yes	yes	177.1	yes
GFANAVVLPDGK	MGG_02368	438	449	yes	yes	117.71	yes
GKEGEIYDPSANKWEVLK	MGG_02368	300	317	yes	yes	178.14	yes
GYGAVVNAGTR	MGG_02368	365	375	yes	yes	105.52	yes
ILIQGGSDADAVSVYDPNTDAFTR	MGG_02368	243	266	yes	yes	233.79	yes
ILSAGGSPDYTDSDANNR	MGG_02368	395	412	yes	yes	212.59	yes
LLPDGTYPPPPSGQPPK	MGG_02368	125	141	yes	yes	115.57	yes
MGSVTHSVNTDQR	MGG_02368	591	603	yes	yes	196.44	yes
PVIGDLDK	MGG_02368	553	560	yes	yes	86.833	yes
RVPLEDFSVGADGK	MGG_02368	604	617	yes	yes	187.11	yes
SLQMVEGVCGTR	MGG_02368	65	76	yes	yes	169.37	yes
SVDHADGEILSPPYLFNADGTAAAR	MGG_02368	528	552	yes	yes	146.78	yes
TPADTGVMIPGHWYLFAIAPNGTPSVAK	MGG_02368	622	649	yes	yes	180.14	yes
TVQIELGEAEAK	MGG_02368	650	661	yes	yes	113.63	yes
VPLEDFSVGADGK	MGG_02368	605	617	yes	yes	110.08	yes
ASSFFDNISSEAK	MGG_02405	456	468	yes	yes	77.744	no
ATAASLNQSAGASSANK	MGG_02405	275	291	yes	yes	237.48	no
QPQQQGPQQPQQQQEQKPAPIGAR	MGG_02405	207	230	yes	yes	227.08	no
TESPAAQQPQSKPPGGASAANQPAPTPPVDSKPSVEEVK	MGG_02405	236	274	yes	yes	64.79	no
VEVPDSDFDFASANAK	MGG_02405	402	417	yes	yes	112.43	no
YVGVLHEINSEESTVSLENVK	MGG_02405	19	39	yes	yes	368.4	no
DTWEDTPDSQLLETEVSR	MGG_02481	613	630	yes	yes	220.69	no
DVPSFDLHPAVDPGPER	MGG_02481	413	429	yes	yes	148.91	no
EYEPLFPEEEK	MGG_02481	467	477	yes	yes	118.67	no
HEEPVKEEEPPVEQEK	MGG_02481	763	778	yes	yes	175.88	no
HTSSDDASVSKPTIPER	MGG_02481	680	696	yes	yes	188.4	no
LPPKPESPTIAR	MGG_02481	481	492	yes	yes	96.604	no
NNPDAFLYR	MGG_02481	568	576	yes	yes	87.754	no
PAPSGSTSPILTR	MGG_02481	341	353	yes	yes	90.653	no
SNENVIHVHDPR	MGG_02481	366	377	yes	yes	101.79	no
SPGLPNESDEDGR	MGG_02481	387	399	yes	yes	113.63	no
STPLEDVKEYEPLFPEEEK	MGG_02481	459	477	yes	yes	184.22	no
TGSAFEMEPSSRPK	MGG_02481	430	443	yes	yes	206.97	no
YSAPILADDEVSK	MGG_02481	400	412	yes	yes	74.76	no
YSAPILADDEVSKDVPSFDLHPAVDPGPER	MGG_02481	400	429	yes	yes	47.479	no
EATEWLEENGATAEAADFEEQKEK	MGG_02503	611	634	yes	yes	188.27	yes
GTGNTEQITITNDK	MGG_02503	528	541	yes	yes	265.82	yes
IDESDKEALLDAIK	MGG_02503	597	610	yes	yes	248.77	yes
LSGVAYPITSK	MGG_02503	635	645	yes	yes	112.36	yes
LYSGGAGGDSDEPR	MGG_02503	646	659	yes	yes	140.39	yes
NGLENYAFSLK	MGG_02503	574	584	yes	yes	112.75	yes
NQVKDEEGLGGK	MGG_02503	585	596	yes	yes	128.81	yes
AGLPEVDALTDPFCEAFGSQR	MGG_02532	318	338	yes	yes	315.32	yes
CTVAGGCVEK	MGG_02532	35	44	yes	yes	103.7	yes
EACAENCAMEGR	MGG_02532	84	95	yes	yes	142.83	yes
GNGACCAEMDIWEANSR	MGG_02532	206	222	yes	yes	297.5	yes
IYQPAAETLDCGAR	MGG_02532	58	71	yes	yes	162.36	yes
LPCGMNSALYLSEMEEDGGK	MGG_02532	154	173	yes	yes	341.85	yes
LQILHDGKK	MGG_02532	112	120	yes	yes	89.886	yes
LTGNEFAFEVTMDK	MGG_02532	140	153	yes	yes	228.12	yes
LYVQGGVVIK	MGG_02532	302	311	yes	yes	101.64	yes
PGLYLCEGDECGSTGVCDK	MGG_02532	234	252	yes	yes	266.35	yes
TDYGSQGVSTDGASLR	MGG_02532	96	111	yes	yes	248.32	yes
TNYIVLDSITGHR	MGG_02532	45	57	yes	yes	191.04	yes
VDTLKPMTVVTQFPTDASGK	MGG_02532	276	295	yes	yes	266.17	yes
VYLLDETEAK	MGG_02532	125	134	yes	yes	110.87	yes
VYLLDETEAKYEMLR	MGG_02532	125	139	yes	yes	126.76	yes
WGEIGSTFQGGAR	MGG_02532	410	422	yes	yes	125.75	yes
YMALGATGGMGDALAR	MGG_02532	339	354	yes	yes	141.73	yes
AVAVLRPDPNATVQVSGHVIFEQESESSPTK	MGG_02625	4	34	yes	yes	177.78	no
EHGAPEDENR	MGG_02625	75	84	yes	yes	61.679	no
HVGDLGNFDTDGQGNASGSK	MGG_02625	85	104	yes	yes	462.46	no
HVGDLGNFDTDGQGNASGSKEDK	MGG_02625	85	107	yes	yes	250.08	no
LIGPESVVGR	MGG_02625	111	120	yes	yes	111.95	no
TLVVHAGTDDLGR	MGG_02625	121	133	yes	yes	147.72	no
IDVHDCLELFGNVLK	MGG_02638	112	126	yes	yes	209.64	no
IEGNLQCGVWMAPLEADTAAK	MGG_02638	30	50	yes	yes	210.62	no
IMLHTVAEAAIHR	MGG_02638	52	64	yes	yes	191.29	no
IVNIVYEQECDSSPTGLCG	MGG_02638	146	164	yes	yes	131.13	no
QDKIDVHDCLELFGNVLK	MGG_02638	109	126	yes	yes	179.56	no
WQEGTFTDVNGDR	MGG_02638	133	145	yes	yes	160.18	no
LLAAYEQLAK	MGG_02651	70	79	yes	yes	93.143	no
SEFASEEDMK	MGG_02651	112	121	yes	yes	100.25	no
TAHGLTLADKPLTVYFSGSPQLSV	MGG_02651	136	159	yes	yes	220.64	no
YYDTECQAHGELK	MGG_02651	122	134	yes	yes	174.42	no
YYDTECQAHGELKK	MGG_02651	122	135	yes	yes	165.7	no
ALKENDNDIVNSIMALSV	MGG_02660	184	201	yes	yes	200.13	no
DIELVMTQAGVSR	MGG_02660	166	178	yes	yes	193.96	no
IEDLNASAQAAAAQQLASSAGHDHDHAGHSHGEAK	MGG_02660	106	140	yes	yes	171.45	no
KEEEDDDEEVDADGIEDK	MGG_02660	148	165	yes	yes	373.71	no
KEEEDDDEEVDADGIEDKDIELVMTQAGVSR	MGG_02660	148	178	yes	yes	242.34	no
NILFVINNPEVYK	MGG_02660	79	91	yes	yes	141.93	no
SPNSGTYIVFGEAK	MGG_02660	92	105	yes	yes	186.16	no
VEELPDEEVK	MGG_02660	6	15	yes	yes	103.7	no
VEELPDEEVKK	MGG_02660	6	16	yes	yes	140.16	no
AAIGENESQILK	MGG_02671	124	135	yes	yes	142.92	no
DTVTLFHK	MGG_02671	9	16	yes	yes	117.17	no
ESFQRPVVVDWNNGR	MGG_02671	109	123	yes	yes	138.19	no
QTAASASETATEDQVGDHSAHNETQR	MGG_02671	31	56	yes	yes	359.91	no
SDKESFQRPVVVDWNNGR	MGG_02671	106	123	yes	yes	131.67	no
SRPEFELNVTEDLPTEGQLQTILEYIGQPAIPELVK	MGG_02671	57	92	yes	yes	91.967	no
ASETKPPLPPFTAETAK	MGG_02709	2	18	yes	yes	148.48	no
DAIEEFLTK	MGG_02709	57	65	yes	yes	90.657	no
ELFAFTDNK	MGG_02709	78	86	yes	yes	122.18	no
MAYTPDSIWR	MGG_02709	38	47	yes	yes	124.98	no
QMSGNDVEISDDER	MGG_02709	123	136	yes	yes	132.47	no
EEAGGIAVSGAEAVLAK	MGG_02710	151	167	yes	yes	89.433	no
IVIVSVPGAFTPTCQEQHLK	MGG_02710	48	67	yes	yes	132.86	no
SIGWNLGDSGR	MGG_02710	122	132	yes	yes	81.338	no
VGDAFPDGVSFTYVPTGGK	MGG_02710	6	24	yes	yes	121.42	no
VTYAEKEEAGGIAVSGAEAVLAK	MGG_02710	145	167	yes	yes	175.21	no
YAIVVDHGK	MGG_02710	136	144	yes	yes	107.66	no
ADGDKEADDDDIPDLVAGENFEDKVE	MGG_02713	147	172	yes	yes	155.87	no
KLNVQPIQAIEEVNMFK	MGG_02713	66	82	yes	yes	151.38	no
LNVQPIQAIEEVNMFK	MGG_02713	67	82	yes	yes	206.36	no
SDGNVIHFAAPK	MGG_02713	83	94	yes	yes	121.9	no
VHAAVPANTFAIYGNGEDK	MGG_02713	95	113	yes	yes	110.29	no
IEIDNTFEAR	MGG_02770	194	203	yes	yes	130.75	no
NLLLEGFYALHEPQMQVR	MGG_02770	122	139	yes	yes	245.69	no
QELLDDIFDAAQK	MGG_02770	92	104	yes	yes	176.45	no
QELLDDIFDAAQKR	MGG_02770	92	105	yes	yes	131.35	no
QETDTIDSQYEK	MGG_02770	52	63	yes	yes	183.85	no
VTIDESNPIADGSTGGVAILAGGGK	MGG_02770	169	193	yes	yes	192.24	no
ADKDFTLNTGAK	MGG_02921	2	13	yes	yes	148.28	no
AWLEQLLPHATTVPAVNQVENHPQLPQQELVDFCK	MGG_02921	167	201	yes	yes	118.62	no
EAVLTAIK	MGG_02921	31	38	yes	yes	79.469	no
GIHIMAYSPLGSTGGPLLTAEPVVK	MGG_02921	204	228	yes	yes	181.72	no
IPAFGLGTWQGDK	MGG_02921	14	26	yes	yes	163.66	no
LIDGAYVYGNEEEVGQGIR	MGG_02921	43	61	yes	yes	190.37	no
ASAADAADVHSQR	MGG_03029	202	214	yes	yes	217.83	yes
AVAEPFTATSDR	MGG_03029	313	324	yes	yes	127.76	yes
AYGYDAVMK	MGG_03029	325	333	yes	yes	96.253	yes
DVADSTLEVTLEAASPSDATNIK	MGG_03029	29	51	yes	yes	248.67	yes
HYEPLAPGSSISR	MGG_03029	107	119	yes	yes	148.32	yes
LDSANSLDNADTYSLYTNAVHLNC	MGG_03029	334	357	yes	yes	307.11	yes
QDHATTLIHEMTHAR	MGG_03029	298	312	yes	yes	220.53	yes
TVVDETVSNCGK	MGG_03029	187	198	yes	yes	227.99	yes
VGTVLDERPVK	MGG_03029	67	77	yes	yes	154.85	yes
GLSQLEQLVK	MGG_03152	72	81	yes	yes	161.02	no
LATILGAPTLTASDK	MGG_03152	86	100	yes	yes	141.73	no
LGLLPEVCSK	MGG_03152	131	140	yes	yes	64.711	no
NLLEVLAENNR	MGG_03152	120	130	yes	yes	196.88	no
SAIVAELEK	MGG_03152	101	109	yes	yes	76.679	no
ALNGIAHELQANDADDIEYDSVLK	MGG_03164	122	145	yes	yes	250.22	no
EIVVEEASGDSDWENFR	MGG_03164	38	54	yes	yes	251.3	no
ITFIAWSPDDAGVKPK	MGG_03164	94	109	yes	yes	125.54	no
SQSGATVSQECVTTYNELK	MGG_03164	2	20	yes	yes	250.31	no
YAVYDFQYTLASGEGER	MGG_03164	75	91	yes	yes	210.41	no
DTGAPITIPVGSGTLGR	MGG_03185	112	128	yes	yes	149.41	no
GISELGIYPAVDPLDSK	MGG_03185	371	387	yes	yes	154.28	no
IMNVTGDPIDER	MGG_03185	129	140	yes	yes	131.28	no
IVGQEHYEVATR	MGG_03185	395	406	yes	yes	151.98	no
LPPILNALETTNNNQK	MGG_03185	64	79	yes	yes	275.01	no
LVLEVSQHLGENVVR	MGG_03185	80	94	yes	yes	163.99	no
VQQILQEYK	MGG_03185	407	415	yes	yes	163.99	no
DAEVCGTTR	MGG_03439	244	252	yes	yes	99.442	yes
DCIISVSVGGK	MGG_03439	264	274	yes	yes	71.349	yes
DKTTADADVQAVVNDK	MGG_03439	275	290	yes	yes	296.14	yes
IAVGVFSAR	MGG_03439	235	243	yes	yes	103.74	yes
ILQGNDDGWAEMYAR	MGG_03439	21	35	yes	yes	160.15	yes
KDACEYNSCPAGSGPVGSDPNNK	MGG_03439	71	93	yes	yes	390.97	yes
KDACEYNSCPAGSGPVGSDPNNKK	MGG_03439	71	94	yes	yes	205.88	yes
LNWVNAYPVTGVR	MGG_03439	95	107	yes	yes	140.49	yes
LPNELEIGLR	MGG_03439	253	262	yes	yes	145.17	yes
LPNELEIGLRK	MGG_03439	253	263	yes	yes	74.562	yes
LTDACNTADKFK	MGG_03439	218	229	yes	yes	145.99	yes
LVTEVVAQGTPYLPDNTFLNVNFPK	MGG_03439	193	217	yes	yes	317.13	yes
NILECLPK	MGG_03439	293	300	yes	yes	106.36	yes
TFFDTLTAAGNDVILSCPAENK	MGG_03439	36	57	yes	yes	268.41	yes
TTADADVQAVVNDK	MGG_03439	277	290	yes	yes	163.12	yes
VYAELATK	MGG_03439	185	192	yes	yes	96.19	yes
YGLDTFAPQIWNGQKPELVVTGVNVGSNR	MGG_03439	108	136	yes	yes	111.68	yes
YILFPSGTVGAAVYAIEQGIPAIAFSGDNGGGAR	MGG_03439	137	170	yes	yes	235.5	yes
AIHGAATLGK	MGG_03502	163	172	yes	yes	136.27	yes
GETPESIIATAWK	MGG_03502	491	503	yes	yes	128.17	yes
HDVLLALTQWAEK	MGG_03502	478	490	yes	yes	115.57	yes
VGALNQPADAPHHIPVQK	MGG_03502	231	248	yes	yes	103.88	yes
WQDYTDEIVWR	MGG_03502	359	369	yes	yes	143.03	yes
AFDIPLAHTFNEGQIEWFK	MGG_03521	752	770	yes	yes	184	no
ASVSVAVNPSSDR	MGG_03521	556	568	yes	yes	110.53	no
DKDGNEFMLKPPTGEALPAR	MGG_03521	520	539	yes	yes	100.39	no
GYDAGENTYQAPPK	MGG_03521	540	553	yes	yes	169.21	no
GYDAGENTYQAPPKDR	MGG_03521	540	555	yes	yes	151.74	no
LQVLSPFEAWDGK	MGG_03521	569	581	yes	yes	137.89	no
NQLTGEFDAVPAVAR	MGG_03521	638	652	yes	yes	169.52	no
QGMLPLTFVDPADYEK	MGG_03521	706	721	yes	yes	116.81	no
ACDKVELADK	MGG_03593	59	68	yes	yes	153.12	yes
ANRPATELTFLPTDPLVAQGQQEALNPNIITNR	MGG_03593	266	298	yes	yes	152.23	yes
GLLAAEMNFNPFAVK	MGG_03593	85	99	yes	yes	212.82	yes
ICDDASLPATAELR	MGG_03593	103	116	yes	yes	188.96	yes
IVNELGTDPSVIAAAK	MGG_03593	69	84	yes	yes	162.93	yes
VDPSTDPTGIQNANAEK	MGG_03593	122	138	yes	yes	276.71	yes
EAAEQAALPYK	MGG_03604	18	28	yes	yes	137.13	no
GSDPIIDGDLPHAVR	MGG_03604	69	83	yes	yes	176.8	no
MEWWPHVVTDAPK	MGG_03604	111	123	yes	yes	126.19	no
NLEVHLDK	MGG_03604	100	107	yes	yes	72.879	no
TDKEPTPAAEAAAR	MGG_03604	2	15	yes	yes	117.23	no
VDESTWTLTTNPDGTK	MGG_03604	84	99	yes	yes	159.44	no
WAQTIGDIDVTIK	MGG_03604	29	41	yes	yes	160.18	no
FSEILEK	MGG_03641	384	390	yes	yes	128.57	no
IDTPGACDFICK	MGG_03761	1296	1307	yes	yes	134.68	yes
IEAGQSAEAVLICYAPK	MGG_03761	863	879	yes	yes	145.52	yes
ITNGGGPGAVALEVPISKPPFGTGGLIGAANQADLAEGTR	MGG_03761	823	862	yes	yes	129.66	yes
LKPVDFFMPEEK	MGG_03761	333	344	yes	yes	67.022	yes
QYLNVPEMTQDK	MGG_03761	1547	1558	yes	yes	169.76	yes
TVAACVSACK	MGG_03761	1071	1080	yes	yes	75.378	yes
VGESVEANTGR	MGG_03761	460	470	yes	yes	163.64	yes
VGSYAWHGCWTENQNAER	MGG_03761	1232	1249	yes	yes	237.48	yes
YAGIEYGR	MGG_03761	1568	1575	yes	yes	94.662	yes
FFNVVNDADDEDDE	MGG_04104	112	125	yes	yes	82.645	no
FVINASQPVNDK	MGG_04104	19	30	yes	yes	171.85	no
IEIVAHNELSGR	MGG_04104	68	79	yes	yes	147.74	no
IFDISAFEK	MGG_04104	31	39	yes	yes	133.23	no
KFVINASQPVNDK	MGG_04104	18	30	yes	yes	174.42	no
VGQLGDTIVISQVPDGK	MGG_04104	51	67	yes	yes	255.45	no
ALNDHSDKLDK	MGG_04191	584	594	yes	yes	73.848	no
ALNDHSDKLDKAEVDTLR	MGG_04191	584	601	yes	yes	72.819	no
DIQEVILVGGMTR	MGG_04191	368	380	yes	yes	138.75	no
DQSITIASGSGLSDNEIQQMVEDSEK	MGG_04191	531	556	yes	yes	216.96	no
EFVSQNQSGEGTATAAELK	MGG_04191	609	627	yes	yes	341.16	no
EKTDELQNASLNLFDK	MGG_04191	628	643	yes	yes	373.64	no
GAVIGIDLGTTNSAVAIMEGK	MGG_04191	42	62	yes	yes	196.33	no
LLGNFQLVGIPPAHR	MGG_04191	488	502	yes	yes	136.38	no
QAVVNPENTLFATK	MGG_04191	97	110	yes	yes	97.163	no
STNGDTHLGGEDFDIHLVR	MGG_04191	255	273	yes	yes	54.008	no
TDELQNASLNLFDK	MGG_04191	630	643	yes	yes	178.71	no
TTPSVVAFSADGER	MGG_04191	75	88	yes	yes	86.313	no
AMPTFLLFK	MGG_04236	136	144	yes	yes	88.942	no
DGEKVDEVVGANPPK	MGG_04236	145	159	yes	yes	247.88	no
IAEWSDAFPNIHYVK	MGG_04236	105	119	yes	yes	167.18	no
LQALISANHPSS	MGG_04236	160	171	yes	yes	118.71	no
VDEVVGANPPK	MGG_04236	149	159	yes	yes	127.68	no
VDVDEVPDVAQEYNVR	MGG_04236	120	135	yes	yes	162.22	no
AAHAQAVEAIK	MGG_04321;MGG_04321T1	737	747	yes	no	101.38	no
AAHAQAVEAIKQELAAEK	MGG_04321;MGG_04321T1	737	754	yes	no	166.91	no
AEHASASTAHAAELEAAK	MGG_04321;MGG_04321T1	898	915	yes	no	259	no
AEHASASTAHAAELEAAKK	MGG_04321;MGG_04321T1	898	916	yes	no	182.02	no
AKEELDDMGGQLAHEK	MGG_04321;MGG_04321T1	932	947	yes	no	164.65	no
AKLETAEQAAEAAK	MGG_04321;MGG_04321T1	492	505	yes	no	166.6	no
ASHAAALEATR	MGG_04321;MGG_04321T1	835	845	yes	no	96.015	no
ELEAAMLATK	MGG_04321;MGG_04321T1	917	926	yes	no	113.15	no
ETLEGLQAEHAAK	MGG_04321;MGG_04321T1	362	374	yes	no	175.15	no
FEAQAALDAVK	MGG_04321;MGG_04321T1	951	961	yes	no	90.108	no
HKLETQSLATSK	MGG_04321;MGG_04321T1	339	350	yes	no	78.705	no
ISTLDSQLESGAAER	MGG_04321;MGG_04321T1	275	289	yes	no	222.72	no
KIDDLTASQQELEAAHEAK	MGG_04321;MGG_04321T1	450	468	yes	no	163.11	no
LEALQQSLEEQQHAAIAALEAK	MGG_04321;MGG_04321T1	393	414	yes	no	299.23	no
LKADGEAALTK	MGG_04321;MGG_04321T1	720	730	yes	no	136.27	no
LQEELASLESR	MGG_04321;MGG_04321T1	567	577	yes	no	170.99	no
LSAAEAEVTALK	MGG_04321;MGG_04321T1	251	262	yes	no	141.95	no
LSALEAEIADLK	MGG_04321;MGG_04321T1	480	491	yes	no	155.11	no
LVALHTNALQNLEQQGAAGTEATIAQIK	MGG_04321;MGG_04321T1	859	886	yes	no	119.28	no
TTLLPTLESR	MGG_04321;MGG_04321T1	512	521	yes	no	120.12	no
VSELEAELDAAK	MGG_04321;MGG_04321T1	522	533	yes	no	115.23	no
AIEQDGLVWGASK	MGG_04436	168	180	yes	yes	140.3	no
ALSSAPDATK	MGG_04436	40	49	yes	yes	60.892	no
APAAEEDDDDVDLFGSDDEEEDAEAAR	MGG_04436	95	121	yes	yes	268.26	no
AYTEYGPDKTEATLNPAK	MGG_04436	77	94	yes	yes	263.59	no
GFADILTDAGLAMLDSWLSTR	MGG_04436	2	22	yes	yes	440.02	no
HIASFEDEFSNLPGDSTK	MGG_04436	59	76	yes	yes	346.54	no
LQMTLVVEDDK	MGG_04436	191	201	yes	yes	103.01	no
SVVTLDIKPWDDETNMVELEAAVR	MGG_04436	144	167	yes	yes	243.09	no
SYIVGNSASQADVVTYK	MGG_04436	23	39	yes	yes	251.3	no
EVSHAYEILSDPQK	MGG_04462	50	63	yes	yes	184.24	no
EVSHAYEILSDPQKR	MGG_04462	50	64	yes	yes	221.8	no
FKEVSHAYEILSDPQKR	MGG_04462	48	64	yes	yes	155.79	no
LYETLGVAPDATEQQLK	MGG_04462	7	23	yes	yes	232.42	no
LYETLGVAPDATEQQLKK	MGG_04462	7	24	yes	yes	177.83	no
VLHVHVDR	MGG_04462	220	227	yes	yes	113.5	no
APGDCGCENFFGCGR	MGG_04582	523	537	yes	yes	132.32	no
VYSTDCNTLPNVGAACR	MGG_04582	314	330	yes	yes	216.68	no
AESAAATPDPEKVAEEIAEEEVK	MGG_04667	242	264	yes	yes	134.34	no
EAPAAEAASTQPATQK	MGG_04667	218	233	yes	yes	225.15	no
KPELPKDPSPTPVAPR	MGG_04667	265	280	yes	yes	112.51	no
PAAAAPAATPAAAAPAAAAPK	MGG_04667	329	349	yes	yes	192.86	no
PAAPAPAAEAPAAQESGSEWQTAGADSK	MGG_04667	350	377	yes	yes	218.88	no
QPSGYFVLNDILR	MGG_04667	140	152	yes	yes	105.65	no
VAEEIAEEEVK	MGG_04667	254	264	yes	yes	128.27	no
VAEEIAEEEVKKPELPK	MGG_04667	254	270	yes	yes	72.184	no
VEPEAAKPEAEAAEVDAAVSK	MGG_04667	188	208	yes	yes	160.09	no
ADFLQEFTTAQNLEGAPGTFNAVR	MGG_04689	38	61	yes	yes	340.49	yes
AGVGAQPDQLVAFIGDFK	MGG_04689	144	161	yes	yes	209.83	yes
AGVGAQPDQLVAFIGDFKK	MGG_04689	144	162	yes	yes	135.02	yes
AVLDAIDWVGVDEYPYYENGK	MGG_04689	190	210	yes	yes	276.32	yes
FTDLVIGISIGSEDLYR	MGG_04689	118	134	yes	yes	156.52	yes
ILLGVWTSGTTSIEK	MGG_04689	88	102	yes	yes	130.1	yes
LYTNIQGGTTDDPISAFEAAIETK	MGG_04689	62	85	yes	yes	354.96	yes
NLSTKPLFDLK	MGG_04689	300	310	yes	yes	96.143	yes
PVWVTETGWPSSGPDWDQAVPSIENAK	MGG_04689	236	262	yes	yes	328.8	yes
VPTFWYNLR	MGG_04689	277	285	yes	yes	124.83	yes
YYWQEIGCR	MGG_04689	263	271	yes	yes	121.99	yes
GVTFGVDQIPWDK	MGG_04732	58	70	yes	yes	163.9	yes
GVTFGVDQIPWDKYDDVK	MGG_04732	58	75	yes	yes	285.73	yes
LAGFSVWELGGDYK	MGG_04732	407	420	yes	yes	176.8	yes
LILGIGAYGHGFTVSQADAFVPTTDGKPFPLSAYPK	MGG_04732	278	313	yes	yes	39.63	yes
NIVVDAMR	MGG_04732	421	428	yes	yes	77.741	yes
TCLDLVQK	MGG_04732	140	147	yes	yes	138.83	yes
VSTGYFAGYHAK	MGG_04732	44	55	yes	yes	107.15	yes
WVAAGVPAEK	MGG_04732	268	277	yes	yes	65.224	yes
YAFAETTADGSLDLSK	MGG_04732	76	91	yes	yes	143.42	yes
YNLDGLDFDWEYPNK	MGG_04732	148	162	yes	yes	213.63	yes
AAAAAAAGVTLA	MGG_04757	483	494	yes	yes	119.89	yes
ATISLYAMDVDPCTGETR	MGG_04757	278	295	yes	yes	170.95	yes
ATVEINGIQQTR	MGG_04757	330	341	yes	yes	207.34	yes
DTYAQAR	MGG_04757	442	448	yes	yes	84.025	yes
FVGFTSNNR	MGG_04757	269	277	yes	yes	111.82	yes
INDPNGVFSVGYK	MGG_04757	139	151	yes	yes	149.31	yes
KAAAAAAAGVTLA	MGG_04757	482	494	yes	yes	84.213	yes
NDLVGFETLVIGNTVNGEQR	MGG_04757	82	101	yes	yes	261.61	yes
SEAIADAQNGGTTDPGFK	MGG_04757	449	466	yes	yes	222.79	yes
SEAIADAQNGGTTDPGFKVDPAEQALIDAK	MGG_04757	449	478	yes	yes	342.42	yes
VDPAEQALIDAK	MGG_04757	467	478	yes	yes	141.08	yes
VELALLGIDNPSPNAEITPTR	MGG_04757	248	268	yes	yes	230.16	yes
VGQVVIYQFFENLASGFIDSIDMADGSLQLR	MGG_04757	102	132	yes	yes	210.79	yes
DHEWIDLSADKK	MGG_04861	52	63	yes	yes	129.88	no
ELDELMDAEAYK	MGG_04861	158	169	yes	yes	128.91	no
VPEDDSHGGGWIAK	MGG_04861	135	148	yes	yes	164.65	no
VTQVNNVLEEAPGTINK	MGG_04861	118	134	yes	yes	291.75	no
VTQVNNVLEEAPGTINKVPEDDSHGGGWIAK	MGG_04861	118	148	yes	yes	138.52	no
DEAATELEAAIASTK	MGG_04894	378	392	yes	yes	137.59	no
EAEAEAEAESGGK	MGG_04894	493	505	yes	yes	192.38	no
EVELATNHSPEDNDVTR	MGG_04894	399	415	yes	yes	344.47	no
LADTHDLLAEISLEGER	MGG_04894	300	316	yes	yes	178.67	no
TQGVQHVDQALRDEAATELEAAIASTK	MGG_04894	366	392	yes	yes	126.36	no
AGLNDWIYEQEHPEEK	MGG_04898	150	165	yes	yes	244.26	no
DFPELDPAVDIDEDVMK	MGG_04898	74	90	yes	yes	159.08	no
FLNFYDK	MGG_04898	101	107	yes	yes	101.41	no
FLNFYDKK	MGG_04898	101	108	yes	yes	101.72	no
IDDEIYEHLK	MGG_04898	63	72	yes	yes	155.58	no
IDDEIYEHLKK	MGG_04898	63	73	yes	yes	161.17	no
KADAGFDAENAPNHEGIEMAFAEK	MGG_04898	15	38	yes	yes	216.14	no
KVEDFNFGTMLR	MGG_04898	108	119	yes	yes	178.71	no
MQFYAFEIAR	MGG_04898	138	147	yes	yes	161.79	no
VEDFNFGTMLR	MGG_04898	109	119	yes	yes	198.61	no
VIQHMETYWK	MGG_04898	39	48	yes	yes	193.82	no
VQQFGPEPPPGLR	MGG_04898	2	14	yes	yes	142	no
DSEGNVHDADINLAER	MGG_04913	78	93	yes	yes	302.85	no
FEWGGSNFAESAEDISFNMEGDGQPILR	MGG_04913	46	73	yes	yes	428.64	no
IGNENGSFHWQ	MGG_04913	94	104	yes	yes	157.59	no
LRDSEGNVHDADINLAER	MGG_04913	76	93	yes	yes	279.29	no
SFQGSAENIR	MGG_04913	2	11	yes	yes	114.89	no
VEGSTLYAMLR	MGG_04913	12	22	yes	yes	159.37	no
EAFNALTTSTLWGSNIPLNLK	MGG_04944	98	118	yes	yes	228.73	yes
EAFNALTTSTLWGSNIPLNLKDPEAAR	MGG_04944	98	124	yes	yes	209.43	yes
FLGHHFFDAAGNPTFDLSTMNLR	MGG_04944	164	186	yes	yes	311.23	yes
GILDTGAVK	MGG_04944	204	212	yes	yes	77.923	yes
GLGNTGATSQVYR	MGG_04944	222	234	yes	yes	204.52	yes
QSVDVPANADR	MGG_04944	193	203	yes	yes	120.09	yes
VITAGGVGEACSK	MGG_04944	235	247	yes	yes	138.71	yes
WLMLNDNGK	MGG_04944	213	221	yes	yes	116.25	yes
NDPVQTSDEDSESR	MGG_04978	71	84	yes	yes	113.24	no
TFNITNDFTPEEEEQIR	MGG_04978	143	159	yes	yes	239.61	no
TFNITNDFTPEEEEQIRR	MGG_04978	143	160	yes	yes	228.38	no
VLEWCEHHR	MGG_04978	62	70	yes	yes	116.52	no
VNLQSNDGQSIEVDR	MGG_04978	9	23	yes	yes	213.63	no
AIFDGFSPEMK	MGG_04990	410	420	yes	yes	117.01	no
DAAEGKPDGVEQIQLHAVEPGTVISIR	MGG_04990	368	394	yes	yes	173.05	no
DGVQLFFK	MGG_04990	323	330	yes	yes	100.19	no
FSEAGVLSVEEQIIDTTTEEGK	MGG_04990	450	471	yes	yes	412.58	no
GHQAQDIFFK	MGG_04990	336	345	yes	yes	148.5	no
ISALLASLR	MGG_04990	66	74	yes	yes	161.02	no
ITSESIHTGFDTSHVNK	MGG_04990	188	204	yes	yes	155.66	no
IVNDGLLK	MGG_04990	57	64	yes	yes	85.67	no
MMATLLDQVNK	MGG_04990	129	139	yes	yes	215.38	no
NPAEVAFQAVMESAQGTK	MGG_04990	86	103	yes	yes	321.81	no
QGDYLASQQFLTSHPQLLASER	MGG_04990	262	283	yes	yes	199.01	no
RPEGVHGSEEELPTYTK	MGG_04990	112	128	yes	yes	188.44	no
VLGEMDVAEAEELVGK	MGG_04990	434	449	yes	yes	144.47	no
YGAMTAEIEEHLK	MGG_04990	152	164	yes	yes	128.81	no
YGAMTAEIEEHLKK	MGG_04990	152	165	yes	yes	139.31	no
EMPPQDIDWFYVR	MGG_05026	45	57	yes	yes	105.98	no
GSRPSHHVDASGSVDR	MGG_05026	87	102	yes	yes	134.85	no
GSRPSHHVDASGSVDRK	MGG_05026	87	103	yes	yes	69.737	no
IGILEQDEEK	MGG_05026	111	120	yes	yes	130.75	no
IGILEQDEEKGGR	MGG_05026	111	123	yes	yes	140.78	no
LPIPGWVDTVK	MGG_05026	29	39	yes	yes	123.86	no
PSHHVDASGSVDR	MGG_05026	90	102	yes	yes	131.66	no
PSHHVDASGSVDRK	MGG_05026	90	103	yes	yes	154.65	no
ASPFGAARPIDTAAK	MGG_05264	373	387	yes	yes	85.457	no
EAKPEEAAEATPTEQK	MGG_05264	448	463	yes	yes	242.07	no
SAEQNGEAEKAEEVPEAK	MGG_05264	430	447	yes	yes	278.2	no
SGSEAPPSPAPAAAAPAPGGR	MGG_05264	325	345	yes	yes	145.81	no
SGSEAPPSPAPAAAAPAPGGRPK	MGG_05264	325	347	yes	yes	178.67	no
TISEAPDVTSPALTGGDSK	MGG_05264	354	372	yes	yes	174.95	no
DEDDDFIAGSGGK	MGG_05307	206	218	yes	yes	182.28	no
EANAEDAAAEEPVEEEDK	MGG_05307	143	160	yes	yes	340.81	no
EANAEDAAAEEPVEEEDKSISYADYLAQQAEK	MGG_05307	143	174	yes	yes	169.65	no
EWAAAKPLVK	MGG_05307	196	205	yes	yes	84.568	no
EWAAAKPLVKDEDDDFIAGSGGK	MGG_05307	196	218	yes	yes	266.23	no
KLALDNDLK	MGG_05307	175	183	yes	yes	79.16	no
LALDNDLK	MGG_05307	176	183	yes	yes	107.01	no
PLVKDEDDDFIAGSGGK	MGG_05307	202	218	yes	yes	256.77	no
PLVKDEDDDFIAGSGGKAK	MGG_05307	202	220	yes	yes	68.129	no
QVVDIDQR	MGG_05307	229	236	yes	yes	70.525	no
SISYADYLAQQAEK	MGG_05307	161	174	yes	yes	165.63	no
SISYADYLAQQAEKK	MGG_05307	161	175	yes	yes	119.39	no
TAAQSWGATEGEAELKDEQAGEELAK	MGG_05307	113	138	yes	yes	165.17	no
IEAQSQQVGLNACGL	MGG_05344	123	137	yes	yes	296.96	yes
NFPYIGGVDAVGGWNSPSCGTCWQLTYNGK	MGG_05344	60	89	yes	yes	388.46	yes
SINVLAIDHASGFNIGLAAMNDLTNGQAGSLGR	MGG_05344	90	122	yes	yes	236.02	yes
SLTAVSCSDGANGLITK	MGG_05344	33	49	yes	yes	218.85	yes
YGWQTQGQIR	MGG_05344	50	59	yes	yes	173.23	yes
AAVTAAVGDQNLLK	MGG_05438	53	66	yes	yes	121.9	no
DYPQAIDLYTQALALHPGNAIYLSNR	MGG_05438	120	145	yes	yes	264.67	no
GTGSSSSAANSSAPAPAASAAPTDEQK	MGG_05438	76	102	yes	yes	190.46	no
GTGSSSSAANSSAPAPAASAAPTDEQKK	MGG_05438	76	103	yes	yes	146.8	no
LALAICDFLNTSAK	MGG_05438	9	22	yes	yes	123.8	no
LKGTGSSSSAANSSAPAPAASAAPTDEQKK	MGG_05438	74	103	yes	yes	70.109	no
RVEEMDLDTTR	MGG_05438	221	231	yes	yes	151.79	no
ALLDQVTQLATVR	MGG_05608	184	196	yes	yes	187.42	yes
APGQDIDHLR	MGG_05608	162	171	yes	yes	158.76	yes
EVSDAAASIAPR	MGG_05608	46	57	yes	yes	128.27	yes
FFLAMQISR	MGG_05608	143	151	yes	yes	101.54	yes
FQAEADVYTATEAGIR	MGG_05608	114	129	yes	yes	89.013	yes
QTPLAFALENFK	MGG_05608	90	101	yes	yes	144.77	yes
SVGGNFAPIK	MGG_05608	130	139	yes	yes	72.485	yes
TATPLASTDLK	MGG_05608	102	112	yes	yes	82.749	yes
TIDGVPDVIEGDVAFSK	MGG_05608	66	82	yes	yes	129.76	yes
FGQLPSLAFVHIPPHVFR	MGG_05689	256	273	yes	yes	85.619	yes
IAIFADLHLGEK	MGG_05689	78	89	yes	yes	93.058	yes
LDPGLQVDTWVR	MGG_05689	403	414	yes	yes	140.16	yes
MGPEGAGVSNYYVLVEK	MGG_05689	185	201	yes	yes	181.71	yes
QESPNLAVLNGDLIAGEDVNK	MGG_05689	109	129	yes	yes	178.01	yes
SVAEGGLDAALLPGLNADERPLHIQGEGHNDDAFVK	MGG_05689	274	309	yes	yes	91.115	yes
ADLHFPSCYDPSK	MGG_05690	222	234	yes	yes	147.42	no
AFPLGLQMVSGDASLR	MGG_05690	128	143	yes	yes	167.71	no
AGHYEPVDVFYMK	MGG_05690	102	114	yes	yes	202.96	no
AYYHFRPTDDK	MGG_05690	115	125	yes	yes	217.66	no
CGGDWALSVFAK	MGG_05690	567	578	yes	yes	151.22	no
GDMSAYWMPK	MGG_05690	85	94	yes	yes	86.332	no
GDQRPTLGPMTNSK	MGG_05690	503	516	yes	yes	156.81	no
GFSIAGTQYASECYCGNEIAGTAK	MGG_05690	525	548	yes	yes	305.4	no
GTVHVPQLFLEVYWDTK	MGG_05690	260	276	yes	yes	184	no
GTVHVPQLFLEVYWDTKK	MGG_05690	260	277	yes	yes	124.26	no
GVGFPFADCDGSNSPLR	MGG_05690	205	221	yes	yes	158.42	no
IADTDCSMACEGDDADK	MGG_05690	550	566	yes	yes	210.41	no
IADTDCSMACEGDDADKCGGDWALSVFAK	MGG_05690	550	578	yes	yes	161.72	no
IDDDKPVKEEITGK	MGG_05690	345	358	yes	yes	214.23	no
NLPGDNGLFGWGITAPK	MGG_05690	361	377	yes	yes	117.93	no
PKPVSPPSNEQPKPAPK	MGG_05690	392	408	yes	yes	104.44	no
PSGNDSPLPDYQEK	MGG_05690	378	391	yes	yes	242.94	no
PSGNDSPLPDYQEKPK	MGG_05690	378	393	yes	yes	281.68	no
PSGNDSPLPDYQEKPKPVSPPSNEQPK	MGG_05690	378	404	yes	yes	99.614	no
PVSPPSNEQPKPAPK	MGG_05690	394	408	yes	yes	95.57	no
QNAAGWAAAGCYR	MGG_05690	482	494	yes	yes	152.28	no
QPFVLSNGDR	MGG_05690	289	298	yes	yes	86.136	no
SELTWSHVMFGDIPVMLEGR	MGG_05690	22	41	yes	yes	303.36	no
SGFIGPDPNNLEK	MGG_05690	192	204	yes	yes	98.254	no
TGFSLHGDFISGWDEK	MGG_05690	299	314	yes	yes	245.55	no
VGWYVENGVEPQPASFSCPR	MGG_05690	152	171	yes	yes	287.14	no
VLQQMIDGCNAQHAGLK	MGG_05690	315	331	yes	yes	240.12	no
VYFHDEK	MGG_05690	95	101	yes	yes	79.116	no
WPVMDFK	MGG_05690	245	251	yes	yes	68.312	no
YAWPQDSDGSK	MGG_05690	181	191	yes	yes	127.4	no
ADKFPAFAIQETVK	MGG_05753	302	315	yes	yes	102.87	no
AFGAHAGNLNLK	MGG_05753	290	301	yes	yes	180.87	no
APAIVVYK	MGG_05753	197	204	yes	yes	101.33	no
DHYPFGSSTDAALAEAEGVK	MGG_05753	177	196	yes	yes	195.6	no
DVLIEFYAPWCGHCK	MGG_05753	379	393	yes	yes	165.11	no
EDTFDAFIK	MGG_05753	32	40	yes	yes	117.04	no
FPAFAIQETVK	MGG_05753	305	315	yes	yes	111.61	no
FPFDQDKEITAEAISK	MGG_05753	319	334	yes	yes	286.09	no
FVEDFVAGK	MGG_05753	335	343	yes	yes	105.57	no
GAINFATIDAK	MGG_05753	279	289	yes	yes	90.15	no
GLDNVVPYK	MGG_05753	106	114	yes	yes	86.794	no
HGVEGYPTLK	MGG_05753	93	102	yes	yes	128.38	no
KFDVEEIEK	MGG_05753	216	224	yes	yes	98.048	no
LRDHYPFGSSTDAALAEAEGVK	MGG_05753	175	196	yes	yes	182.34	no
QDDGIISYMVK	MGG_05753	118	128	yes	yes	82.008	no
QSLPAVSTITTDSLEEFKK	MGG_05753	129	147	yes	yes	160.45	no
SEPIPETNDGPVSVVVAHTYNDIVLDDTK	MGG_05753	350	378	yes	yes	151.65	no
TIEDLITFVK	MGG_05753	456	465	yes	yes	130.75	no
VDATANDVPDEIQGFPTIK	MGG_05753	420	438	yes	yes	209.19	no
VDCTEEQDLCQK	MGG_05753	81	92	yes	yes	208.63	no
VVVVAYLSSDDKTSTETFTQAAEK	MGG_05753	151	174	yes	yes	204.23	no
YEELGALYQK	MGG_05753	399	408	yes	yes	152.59	no
DPSFFPNPDLDAMR	MGG_05785	205	218	yes	yes	174.1	yes
EQWAVWAR	MGG_05785	331	338	yes	yes	89.369	yes
FTIVYDK	MGG_05785	564	570	yes	yes	91.626	yes
GPDVPAELPGAAR	MGG_05785	235	247	yes	yes	127.4	yes
GPDVPAELPGAARPGYIGPR	MGG_05785	235	254	yes	yes	107.17	yes
HDYVDGNEWIPDNGAFTAQTLGIR	MGG_05785	426	449	yes	yes	257.02	yes
HDYVDGNEWIPDNGAFTAQTLGIRPLPDVIEK	MGG_05785	426	457	yes	yes	215.92	yes
KTDATETTVWK	MGG_05785	609	619	yes	yes	166.14	yes
LWMGLAK	MGG_05785	623	629	yes	yes	84.025	yes
PLPDVIEK	MGG_05785	450	457	yes	yes	60.478	yes
SLLEVFVNDR	MGG_05785	571	580	yes	yes	172.94	yes
TAGGAAEDIK	MGG_05785	554	563	yes	yes	78.939	yes
TDATETTVWK	MGG_05785	610	619	yes	yes	146.81	yes
TDSTALSFFTGAFGSDK	MGG_05785	592	608	yes	yes	169.62	yes
TDSTALSFFTGAFGSDKK	MGG_05785	592	609	yes	yes	196.11	yes
TGAALNTFDVATVTAGTPK	MGG_05785	460	478	yes	yes	284.91	yes
TSPLSVFTGTTQPVNLQGEHDGTLLTFLTGIHR	MGG_05785	124	156	yes	yes	179.66	yes
VMWGWANEDIEDDVELAVAR	MGG_05785	382	401	yes	yes	278.65	yes
DLVQTHPMSAR	MGG_05879	182	192	yes	yes	122.96	yes
FLIASTLLPR	MGG_05879	153	162	yes	yes	128.69	yes
IYTAMIDAVFAPAGQENR	MGG_05879	135	152	yes	yes	187.77	yes
KPLADLLVNDGWDIDYVGTR	MGG_05879	56	75	yes	yes	216.93	yes
LGLADMNTGFITVDDLAPGDNLHPSEEGFAK	MGG_05879	193	223	yes	yes	184.46	yes
MADVWHDAILSNMDR	MGG_05879	224	238	yes	yes	139.46	yes
CYNCGETGHFSR	MGG_05948	159	170	yes	yes	168.74	no
CYNCGGEGHISR	MGG_05948	37	48	yes	yes	125.74	no
DCPSGGAGGGGGGGGGQSSGAECYK	MGG_05948	72	96	yes	yes	185.33	no
GGYGGGGGGGYSGGGGGYGGGYGGGAGGK	MGG_05948	110	138	yes	yes	307.89	no
MDFGGAQSGGAGGR	MGG_05948	1	14	yes	yes	118.9	no
AEELETIAPALSGDFR	MGG_05956	3	18	yes	yes	125.36	no
GVLANLTR	MGG_05956	66	73	yes	yes	82.671	no
IWTSLATNR	MGG_05956	49	57	yes	yes	111.74	no
MKAEELETIAPALSGDFR	MGG_05956	1	18	yes	yes	251.87	no
SIEGHLTNLDK	MGG_05956	19	29	yes	yes	154.05	no
TYLNGTQLGDIDSK	MGG_05956	35	48	yes	yes	147.26	no
WFIFVEQNHPEIQGEVK	MGG_05956	74	90	yes	yes	214.61	no
AAMPVLEAEFAGDDKPELK	MGG_05962	46	64	yes	yes	167.32	no
FEQVDGDIK	MGG_05962	96	104	yes	yes	112.84	no
LPATAGQLTIPDSGK	MGG_05962	9	23	yes	yes	196.7	no
LVEGELLDSK	MGG_05962	109	118	yes	yes	82.749	no
LVEVGQVPEWR	MGG_05962	65	75	yes	yes	151.22	no
VFVVFVASNLPETGQSWCPDVR	MGG_05962	24	45	yes	yes	220.21	no
WSINSVPTLVR	MGG_05962	85	95	yes	yes	172.59	no
AFFPQLR	MGG_06033	610	616	yes	yes	103.41	yes
FITNENPNAGAQIFEYLPK	MGG_06033	548	566	yes	yes	212.24	yes
IINPSDDITEPLGPDMMEIQVAFK	MGG_06033	518	541	yes	yes	272.24	yes
PAGAGSGTGGNGSNGPNDVFNNDNNSTNQSATQR	MGG_06033	659	692	yes	yes	158.98	yes
VVPLNTEQQLGYVTSVAIATWPK	MGG_06033	587	609	yes	yes	214.81	yes
YMEGLTEEQK	MGG_06033	570	579	yes	yes	145.17	yes
YMEGLTEEQKK	MGG_06033	570	580	yes	yes	147.2	yes
ATLDITADYGYGAR	MGG_06035	78	91	yes	yes	162.38	no
GAQFDSSVGR	MGG_06035	40	49	yes	yes	149.65	no
GDFETAIGVQR	MGG_06035	50	60	yes	yes	182.29	no
GFPGAIPPNSDLIFDVYLK	MGG_06035	92	110	yes	yes	103.76	no
GWDEGVVSMK	MGG_06035	64	73	yes	yes	113.62	no
TTTQQGTGPSPQVGQTVVIEYTGFLK	MGG_06035	6	31	yes	yes	258.9	no
ADAPETKDEDMTDADAK	MGG_06065	692	708	yes	yes	180.11	no
EAAMASEDKLVFDTEEK	MGG_06065	567	583	yes	yes	138.73	no
KGELPIVAATQSLDPNAK	MGG_06065	543	560	yes	yes	122.12	no
KNELETYIYDIR	MGG_06065	584	595	yes	yes	217.22	no
LDDQYAEFASEEEKDK	MGG_06065	598	613	yes	yes	172.1	no
LDDQYAEFASEEEKDKIR	MGG_06065	598	615	yes	yes	184.01	no
LSETEDWLYDEGDDTTK	MGG_06065	618	634	yes	yes	306.55	no
LTVDDIDVVELVGGGSR	MGG_06065	328	344	yes	yes	151.7	no
NKLDDQYAEFASEEEKDK	MGG_06065	596	613	yes	yes	329.65	no
AEAATNTAAPAVRPTKPDEAAYK	MGG_06082	2	24	yes	yes	121.26	no
ALDEMSNLRK	MGG_06082	148	157	yes	yes	124.23	no
AVAGVTSDLK	MGG_06082	461	470	yes	yes	66.27	no
DRDDEYAPAVK	MGG_06082	352	362	yes	yes	113.22	no
IEAEEAAGHDANGDSK	MGG_06082	442	457	yes	yes	59.862	no
IEAEEAAGHDANGDSKEDK	MGG_06082	442	460	yes	yes	125.18	no
RQELIAQANEIR	MGG_06082	67	78	yes	yes	100.93	no
SVEEVDREISR	MGG_06082	120	130	yes	yes	131.43	no
AGGPADEFPYK	MGG_06167	240	250	yes	yes	100.02	yes
DWEAYDYLQTLGK	MGG_06167	341	353	yes	yes	198.62	yes
DYQYTLGADQLSDFGR	MGG_06167	170	185	yes	yes	211.38	yes
EFMESAMGGITER	MGG_06167	284	296	yes	yes	141.71	yes
FVESLSFAR	MGG_06167	503	511	yes	yes	124.98	yes
MTCAGQNEELVR	MGG_06167	466	477	yes	yes	194.06	yes
QEMFNSGVHFYNR	MGG_06167	186	198	yes	yes	193.52	yes
SAQELSGFSSSWAVPFAAR	MGG_06167	442	460	yes	yes	230.36	yes
VTPLQNCDADSMGR	MGG_06167	484	497	yes	yes	159.94	yes
WTEGFHQALLGDSGR	MGG_06167	225	239	yes	yes	170.79	yes
WYGYGNGNPLGSTQGVGFVNELIAR	MGG_06167	354	378	yes	yes	263.2	yes
AELFAQLEALTK	MGG_06169	30	41	yes	yes	188.28	yes
AWWIWQK	MGG_06169	336	342	yes	yes	109.88	yes
EWGALSR	MGG_06169	73	79	yes	yes	73.039	yes
LAYIDAVK	MGG_06169	83	90	yes	yes	77.058	yes
MLGYNPR	MGG_06169	248	254	yes	yes	99.511	yes
TMLNMPASDQASLEDFVEYGFAAGPPR	MGG_06169	360	386	yes	yes	328.55	yes
TPADLAEGVR	MGG_06169	99	108	yes	yes	133.57	yes
VTGEQAIFGTK	MGG_06169	349	359	yes	yes	107.79	yes
YYTHLYEETLR	MGG_06169	137	147	yes	yes	182.16	yes
AEAPGMFDLK	MGG_06177	105	114	yes	yes	95.502	no
IVDEGVTPEQAQEK	MGG_06177	125	138	yes	yes	176.8	no
KPSNEELLELYGLFK	MGG_06177	81	95	yes	yes	287.04	no
TAYGFDEAK	MGG_06177	148	156	yes	yes	91.069	no
TAYGFDEAKVPEAVGA	MGG_06177	148	163	yes	yes	177.16	no
VGTGEDITK	MGG_06177	96	104	yes	yes	87.639	no
VGTGEDITKAEAPGMFDLK	MGG_06177	96	114	yes	yes	231.71	no
ASTVVIADTR	MGG_06189	133	142	yes	yes	90.15	yes
ASVNGLGTNFEFPALK	MGG_06189	181	196	yes	yes	128.57	yes
DELLSDLR	MGG_06189	98	105	yes	yes	91.9	yes
DVGGAVLMR	MGG_06189	285	293	yes	yes	125.25	yes
GVFDTQSTTDISSSCDTFK	MGG_06189	309	327	yes	yes	254.1	yes
GVFDTQSTTDISSSCDTFKK	MGG_06189	309	328	yes	yes	333.11	yes
IENLNGLDLVTVDNIDINNNQR	MGG_06189	143	164	yes	yes	318.43	yes
IVSLSSTSLK	MGG_06189	78	87	yes	yes	108.98	yes
KASTVVIADTR	MGG_06189	132	142	yes	yes	117.98	yes
LESVSTSFK	MGG_06189	172	180	yes	yes	114.89	yes
MTLERDELLSDLR	MGG_06189	93	105	yes	yes	148.52	yes
SVSLPSLNDVK	MGG_06189	298	308	yes	yes	118.71	yes
DIVSGNEMFSDVYDPK	MGG_06249	6	21	yes	yes	166.48	no
LVDDVVYEVDCK	MGG_06249	22	33	yes	yes	154.35	no
MITVDAVNVDTGANASAEDAEEALEDGPTK	MGG_06249	34	63	yes	yes	240.07	no
SQGASEEDVKAWEK	MGG_06249	100	113	yes	yes	208.28	no
VNDIIYSFR	MGG_06249	64	72	yes	yes	117.81	no
ALPKEEELEEEHDTQAR	MGG_06358	601	617	yes	yes	173.54	no
EEELEEEHDTQAR	MGG_06358	605	617	yes	yes	227.36	no
EQEKPASPAGVSSIR	MGG_06358	482	496	yes	yes	98.156	no
GPEPEIEPPAPEPTIPAR	MGG_06358	579	596	yes	yes	196.11	no
GPTATALYDYEAAEDNELSFPEGAK	MGG_06358	743	767	yes	yes	229.16	no
SGLFPANYVELDQ	MGG_06358	787	799	yes	yes	129.88	no
TGGDDQEPEREQEKPASPAGVSSIR	MGG_06358	472	496	yes	yes	198.56	no
VAMPVPR	MGG_06358	572	578	yes	yes	85.306	no
VMNLEFPDEDWWFGHFQGK	MGG_06358	768	786	yes	yes	151.48	no
YTAGGSAPSPAPAGGAPPIAK	MGG_06358	159	179	yes	yes	127.71	no
APANAQHAEEFPLK	MGG_06359	111	124	yes	yes	228.93	yes
DETNFASGAWFLR	MGG_06359	177	189	yes	yes	250.76	yes
DYNFHESPWEMAAVISLTVHESAQFK	MGG_06359	83	108	yes	yes	186.54	yes
GTSNMQSADFNYK	MGG_06359	125	137	yes	yes	218.6	yes
GWVDYIGNCVGVK	MGG_06359	207	219	yes	yes	168.8	yes
KGWVDYIGNCVGVK	MGG_06359	206	219	yes	yes	160.18	yes
YRAPANAQHAEEFPLK	MGG_06359	109	124	yes	yes	138.42	yes
AEEATETEEERFER	MGG_06396	609	622	yes	yes	152.96	no
ALKPPASPAPSSQQAK	MGG_06396	474	489	yes	yes	100.04	no
APADAATDKAEQPSPVEEAK	MGG_06396	556	575	yes	yes	310.93	no
ATDKAPADAATDKAEQPSPVEEAK	MGG_06396	552	575	yes	yes	242.9	no
EQEAEMERLEEEKER	MGG_06396	673	687	yes	yes	126.32	no
ESPGIVHSTPQQGTTAPIPIPGNSAR	MGG_06396	125	150	yes	yes	247.4	no
SESVADMLAGK	MGG_06396	698	708	yes	yes	84.213	no
TPPVTSSTPTPPPK	MGG_06396	490	503	yes	yes	202.16	no
AADLQYYAIPEQENVIK	MGG_06459	517	533	yes	yes	162.13	no
AQGDPQLLDR	MGG_06459	69	78	yes	yes	93.111	no
DQQNPTPGASHTLLR	MGG_06459	49	63	yes	yes	208.28	no
ESQPEIIDSLER	MGG_06459	425	436	yes	yes	100.88	no
IEIHALSR	MGG_06459	443	450	yes	yes	114.99	no
LIQDAVQTIR	MGG_06459	151	160	yes	yes	135.79	no
LPSQDPPPENVTMSPSFNNLIR	MGG_06459	87	108	yes	yes	149.99	no
MPDSAVDLIDEAAAAVR	MGG_06459	405	421	yes	yes	161.87	no
QEAQNVEEELRPLR	MGG_06459	465	478	yes	yes	185.59	no
RMPDSAVDLIDEAAAAVR	MGG_06459	404	421	yes	yes	87.49	no
DWGEESQER	MGG_06480	128	136	yes	yes	124.98	no
GSMSVLDALK	MGG_06480	25	34	yes	yes	113.18	no
LALMHDGLAR	MGG_06480	39	48	yes	yes	85.666	no
LVIALCSEHK	MGG_06480	79	88	yes	yes	114.97	no
QLGEWAGLCVLDR	MGG_06480	99	111	yes	yes	158.56	no
SVILNYFQTEQ	MGG_06480	137	147	yes	yes	148.56	no
AAQDAILNIAK	MGG_06496	254	264	yes	yes	125.04	no
ANSGVAPIWNAK	MGG_06496	72	83	yes	yes	142.55	no
DIVVAAGGSDDRR	MGG_06496	939	951	yes	yes	201.48	no
DLILAAVEEGSR	MGG_06496	1239	1250	yes	yes	140.3	no
GFTLDFDFPQK	MGG_06496	676	686	yes	yes	102.61	no
HLLDIIGQQEEILTHPIEVPQK	MGG_06496	592	613	yes	yes	151.94	no
HTVTIEDAEDPDLPVPTLK	MGG_06496	26	44	yes	yes	223.06	no
INAWVAQETEDEKER	MGG_06496	661	675	yes	yes	165.7	no
KGADEARDEILSLVQYLK	MGG_06496	819	836	yes	yes	99.021	no
RPEDQIPLR	MGG_06496	629	637	yes	yes	117.89	no
RQQAPDEVIIR	MGG_06496	805	815	yes	yes	115	no
SHELFPELGGPK	MGG_06496	59	70	yes	yes	155.06	no
SSATASDRVDLDQSTSLADQLR	MGG_06496	2	23	yes	yes	103.02	no
SVFDDTVVR	MGG_06496	909	917	yes	yes	107.66	no
VLIFFPR	MGG_06496	775	781	yes	yes	99.511	no
VSSIGQTVILR	MGG_06496	638	648	yes	yes	109.29	no
DLFMVIHDK	MGG_06510	19	27	yes	yes	101.25	no
ETLDTLLVGK	MGG_06510	68	77	yes	yes	88.948	no
FVDEHPGGEEVMLDVGGQDATEAFEDVGHSDEAR	MGG_06510	34	67	yes	yes	171.36	no
TFTYQDVAEHNTK	MGG_06510	5	17	yes	yes	241.4	no
TFTYQDVAEHNTKK	MGG_06510	5	18	yes	yes	186.76	no
AVLDAADIPGANIR	MGG_06587	151	164	yes	yes	164.43	no
HNAWVQPSIVVTLPGR	MGG_06587	168	183	yes	yes	155.66	no
LVIDGYTDIPYEESLCGYACSDHGSATR	MGG_06587	307	334	yes	yes	86.953	no
MYTLETAPGVTIEVTEEEK	MGG_06587	42	60	yes	yes	179.41	no
QSVEWLHDQIK	MGG_06587	140	150	yes	yes	259.08	no
VFLMDPR	MGG_06587	225	231	yes	yes	70.912	no
VHFFDITEWK	MGG_06587	68	77	yes	yes	169.09	no
AVPGAGEIAVAADGK	MGG_06631	288	302	yes	yes	116.01	yes
DKEGVPTVQPIQLISTFGEK	MGG_06631	262	281	yes	yes	130.72	yes
DKPGFGPQFIAGIPSTVGK	MGG_06631	410	428	yes	yes	180.1	yes
EGVPTVQPIQLISTFGEK	MGG_06631	264	281	yes	yes	151.74	yes
GSEIDYAVFATDANK	MGG_06631	395	409	yes	yes	210.98	yes
LSFDPDLK	MGG_06631	310	317	yes	yes	73.665	yes
MFSLSADKDQAVLFGTNQNAGNGIAAFER	MGG_06631	355	383	yes	yes	193.14	yes
NLVLSFDNSVDSQGAVPR	MGG_06631	337	354	yes	yes	203.82	yes
QEAPHAHQSVLDNSGR	MGG_06631	171	186	yes	yes	113.53	yes
SAALPVQGAPTWLAFK	MGG_06631	61	76	yes	yes	113.61	yes
AYNSCMAVDELKK	MGG_06643	197	209	yes	yes	100.82	no
AYYSDDSVVSAYQDAMQQVLK	MGG_06643	278	298	yes	yes	318.49	no
DIAAITPSLSQLR	MGG_06643	321	333	yes	yes	129.89	no
DLGNQVILDIK	MGG_06643	469	479	yes	yes	182.28	no
DLSDTILYMEK	MGG_06643	231	241	yes	yes	166.07	no
DTPDPHLPGLEFFTK	MGG_06643	701	715	yes	yes	131.69	no
ESWAQLGKPTDK	MGG_06643	553	564	yes	yes	170.89	no
FYVEAAFSAK	MGG_06643	457	466	yes	yes	98.033	no
GLAESIVK	MGG_06643	310	317	yes	yes	72.138	no
IDAADWMDKDAQK	MGG_06643	486	498	yes	yes	153.34	no
IMGTAMMNSR	MGG_06643	752	761	yes	yes	104.2	no
LAPQLGIDK	MGG_06643	350	358	yes	yes	73.26	no
LGIPHFENLGASADDKDPNVIVISASPR	MGG_06643	242	269	yes	yes	222.93	no
LYDLNGYLK	MGG_06643	628	636	yes	yes	107.66	no
NLAVDPADIDRENFNQLQR	MGG_06643	178	196	yes	yes	213.18	no
SDQGLANALSLMSDNGQTLLR	MGG_06643	138	158	yes	yes	164.8	no
TCLSAVDSGLGWTLSR	MGG_06643	441	456	yes	yes	206.69	no
TILESPYPDQSTHSNFSPR	MGG_06643	159	177	yes	yes	228.03	no
TKDTPDPHLPGLEFFTK	MGG_06643	699	715	yes	yes	159.02	no
VIGDEHSPNMWR	MGG_06643	740	751	yes	yes	185.61	no
VIQALASAVDAPELKPLTQFNNK	MGG_06643	404	426	yes	yes	265.43	no
EEALNQLEGFTYK	MGG_06648	695	707	yes	yes	196.76	yes
ELTDIVDPIQLR	MGG_06648	758	769	yes	yes	128.27	yes
IVPWLDEK	MGG_06648	879	886	yes	yes	75.854	yes
LAETADPVLTIK	MGG_06648	893	904	yes	yes	90.05	yes
LVVIPVQFELVK	MGG_06648	652	663	yes	yes	94.297	yes
MPTQEELEELLK	MGG_06648	965	976	yes	yes	164.04	yes
AVNAEVAQLKPLIEK	MGG_06649	645	659	yes	yes	135.02	no
EPTPEVALQPGPLPR	MGG_06649	92	106	yes	yes	140.07	no
GFLTPAGFGIVLR	MGG_06649	70	82	yes	yes	138.11	no
ILGEIWQIADQENR	MGG_06649	56	69	yes	yes	142.89	no
QADTDGVGVVTGDVAVK	MGG_06649	29	45	yes	yes	181.91	no
SALDDFNPVFDDSSPPR	MGG_06649	1118	1134	yes	yes	186.16	no
YYGQLFR	MGG_06649	22	28	yes	yes	91.093	no
ELKEEYWPR	MGG_06669	94	102	yes	yes	189.7	no
LDLKPTGLTFTGHSDTLK	MGG_06669	42	59	yes	yes	132.84	no
LDLKPTGLTFTGHSDTLKR	MGG_06669	42	60	yes	yes	163.8	no
LTPEVLWAQR	MGG_06669	6	15	yes	yes	119.41	no
NYVYLTISVPDVPASNLK	MGG_06669	24	41	yes	yes	171.73	no
STDKLTPEVLWAQR	MGG_06669	2	15	yes	yes	127.03	no
TYHLELEFYDEIDPAASATHHTAK	MGG_06669	61	84	yes	yes	216.93	no
DRNDLITFLK	MGG_06685	95	104	yes	yes	132.25	no
EKDRNDLITFLK	MGG_06685	93	104	yes	yes	120.09	no
IGPALHGLFGR	MGG_06685	33	43	yes	yes	119.27	no
KTGSVDGYAYTDANK	MGG_06685	44	58	yes	yes	111.74	no
MAFGGLK	MGG_06685	85	91	yes	yes	85.306	no
NDLITFLK	MGG_06685	97	104	yes	yes	118.06	no
TGSVDGYAYTDANK	MGG_06685	45	58	yes	yes	187.42	no
AIELLSPR	MGG_06692	152	159	yes	yes	101.64	no
AVLSFDELIQEYPDYASAR	MGG_06692	83	101	yes	yes	278.97	no
IKDPEFDPAAVVR	MGG_06692	17	29	yes	yes	90.861	no
LEASLPADPHIK	MGG_06692	30	41	yes	yes	69.275	no
TPWQALSPAAANTLSLAHTQR	MGG_06692	160	180	yes	yes	144.4	no
AAGAETVQIDEPVLVFDLPAK	MGG_06712	200	220	yes	yes	174.62	no
AGVDVIQVDEPALR	MGG_06712	600	613	yes	yes	144.17	no
AIETVESAIQK	MGG_06712	307	317	yes	yes	148.52	no
DDVHQSVQAEQLALALR	MGG_06712	575	591	yes	yes	120.77	no
EAGINTRPVLVGPVSFLHLAK	MGG_06712	151	171	yes	yes	90.896	no
HIGPGVYDIHSPR	MGG_06712	695	707	yes	yes	136.38	no
KLDPEIADWFSFASEK	MGG_06712	343	358	yes	yes	158.65	no
LNPVDEYFAMGR	MGG_06712	88	99	yes	yes	112.3	no
LVPVYEELLAK	MGG_06712	187	197	yes	yes	90.629	no
VQSAILGFPR	MGG_06712	2	11	yes	yes	93.143	no
DAALIQSLGANAIR	MGG_06722	71	84	yes	yes	172.99	yes
DNHFVNPENGSR	MGG_06722	26	37	yes	yes	113.61	yes
GTSVPVFFSEYGCNTPSPR	MGG_06722	257	275	yes	yes	152.99	yes
KVQGVSAAAGQSAAPPK	MGG_06722	338	354	yes	yes	57.525	yes
RPIPVGYSAADVR	MGG_06722	191	203	yes	yes	97.86	yes
SGYDQLVAGFK	MGG_06722	246	256	yes	yes	116.3	yes
TLAVVEAFK	MGG_06722	138	146	yes	yes	81.548	yes
VQGVSAAAGQSAAPPK	MGG_06722	339	354	yes	yes	132.79	yes
ADLVNNLGTIAR	MGG_06759	86	97	yes	yes	97.813	no
AETFEFQAEISQLLSLIINTVYSNK	MGG_06759	2	26	yes	yes	191.42	no
AILFVPK	MGG_06759	312	318	yes	yes	69.39	no
DFELEETEEEK	MGG_06759	520	530	yes	yes	186.41	no
EEQLDYLNESK	MGG_06759	178	188	yes	yes	115.82	no
EKEEKEYEDLAK	MGG_06759	534	545	yes	yes	276.95	no
GVVDSEDLPLNLSR	MGG_06759	360	373	yes	yes	164.48	no
HSEFISYPIYLHVEK	MGG_06759	196	210	yes	yes	289.75	no
IDIIPDK	MGG_06759	63	69	yes	yes	79.469	no
LGIHEDSANR	MGG_06759	420	429	yes	yes	142.98	no
LVDITKDFELEETEEEK	MGG_06759	514	530	yes	yes	184.22	no
NFEVLFLVDPIDEYAMTQLK	MGG_06759	488	507	yes	yes	279.86	no
NIYYITGESLK	MGG_06759	463	473	yes	yes	130.66	no
NPQDITQEEYAAFYK	MGG_06759	273	287	yes	yes	250.51	no
SGDELTSLSDYITR	MGG_06759	443	456	yes	yes	217.83	no
SLELFQEIAEDKEQFDK	MGG_06759	393	409	yes	yes	195.87	no
SLSNDWEDHLAVK	MGG_06759	288	300	yes	yes	145.28	no
SPFLDSLK	MGG_06759	478	485	yes	yes	106.38	no
SPFLDSLKEK	MGG_06759	478	487	yes	yes	81.525	no
ALELGDKPIQLVAVNAR	MGG_06786	373	389	yes	yes	148.68	no
DTQAALDALADLVHK	MGG_06786	332	346	yes	yes	162.31	no
FPTLILIPGK	MGG_06786	211	220	yes	yes	101.54	no
QHPGEDFSAQGIENWVDAIR	MGG_06786	395	414	yes	yes	82.102	no
SKDTQAALDALADLVHK	MGG_06786	330	346	yes	yes	126.91	no
AAVPIDEWK	MGG_06936	261	269	yes	yes	73.248	no
AISVVEEYLR	MGG_06936	137	146	yes	yes	135.83	no
DNTFLVGER	MGG_06936	147	155	yes	yes	70.747	no
EAKPAAAPAAAAEEDDEPKPQPK	MGG_06936	228	250	yes	yes	181.26	no
GFEFFFDTK	MGG_06936	170	178	yes	yes	120.15	no
GQEHEPVFNVAPDWESYTFTK	MGG_06936	354	374	yes	yes	139.67	no
LELLETPALTNTPPK	MGG_06936	206	220	yes	yes	155.15	no
PAAAPAAAAEEDDEPKPQPK	MGG_06936	231	250	yes	yes	192.39	no
WYTTVYDQPIYSAVAPK	MGG_06936	189	205	yes	yes	142.83	no
EEYEEHQKELEAVANPIMMK	MGG_06958	589	608	yes	yes	358.13	no
ELEAVANPIMMK	MGG_06958	597	608	yes	yes	172.21	no
FKEEDEAEAAR	MGG_06958	524	534	yes	yes	177.57	no
FYGAGGAPGGMPGAPGGAPGGFPGAGGAPGAGGDDGPTVEEVD	MGG_06958	609	651	yes	yes	28.319	no
GVPQIEVTFDLDANGIMNVSAVEK	MGG_06958	469	492	yes	yes	188.6	no
IINEPTAAAIAYGLDK	MGG_06958	170	185	yes	yes	136.27	no
IVSWLDESQQATK	MGG_06958	576	588	yes	yes	235.01	no
IVSWLDESQQATKEEYEEHQK	MGG_06958	576	596	yes	yes	360.63	no
IVSWLDESQQATKEEYEEHQKELEAVANPIMMK	MGG_06958	576	608	yes	yes	249.22	no
KSEVFSTFSDNQPGVLIQVYEGER	MGG_06958	423	446	yes	yes	216.32	no
LNAEINK	MGG_06958	569	575	yes	yes	164.89	no
LSKEDIER	MGG_06958	509	516	yes	yes	102.07	no
LVTHFANEFK	MGG_06958	235	244	yes	yes	72.848	no
NGLESYAYSLR	MGG_06958	539	549	yes	yes	163.38	no
NQVAMNPHNTVFDAK	MGG_06958	55	69	yes	yes	233.32	no
QFTPEEISSMVLTK	MGG_06958	111	124	yes	yes	149.49	no
SEVFSTFSDNQPGVLIQVYEGER	MGG_06958	424	446	yes	yes	295.12	no
SGKPVIEVEFK	MGG_06958	96	106	yes	yes	114.86	no
SINPDEAVAYGAAVQAAILSGDTSSK	MGG_06958	360	385	yes	yes	231.4	no
STAGDTHLGGEDFDNR	MGG_06958	219	234	yes	yes	227.57	no
STNEILLLDVAPLSLGIETAGGMMTK	MGG_06958	386	411	yes	yes	294.22	no
TNQITITNDK	MGG_06958	497	506	yes	yes	142.56	no
TTPSFVAFTDTER	MGG_06958	35	47	yes	yes	103.34	no
IALGQAADVLAEVK	MGG_07035	50	63	yes	yes	115.33	no
LAEASGDNPVVQVVGGTVLQAAGK	MGG_07035	94	117	yes	yes	314.42	no
SEEALALLSK	MGG_07035	118	127	yes	yes	94.692	no
TAPDHPLLVDLEEK	MGG_07035	264	277	yes	yes	130.56	no
TLVAQAVAELHLGR	MGG_07035	205	218	yes	yes	126.1	no
AYLDVGLAR	MGG_07048	147	155	yes	yes	101.64	no
EDPFKKPEGAEAK	MGG_07048	252	264	yes	yes	106.62	no
FPGFDIESK	MGG_07048	183	191	yes	yes	112.41	no
SQFQQYIDEDIDADGLEDIYTEAHAAIR	MGG_07048	224	251	yes	yes	299.43	no
YIFGGHVAEYMETLADDDEERYK	MGG_07048	201	223	yes	yes	154.65	no
AIGVLPQLIIDR	MGG_07202	436	447	yes	yes	114.5	no
ALSAEWAAR	MGG_07202	143	151	yes	yes	89.296	no
FAELLPEKIEEIK	MGG_07202	44	56	yes	yes	136.5	no
FVEELIDR	MGG_07202	157	164	yes	yes	109.86	no
TIPECQELLPK	MGG_07202	104	114	yes	yes	47.228	no
VTLDQVYGGAR	MGG_07202	70	80	yes	yes	142.92	no
AEDNKNIESQPAVDETPISPSRPNQR	MGG_07237	2	27	yes	yes	139.47	no
GVLDEDPR	MGG_07237	93	100	yes	yes	79.469	no
IAHRPSPDELIK	MGG_07237	80	91	yes	yes	105.65	no
NIESQPAVDETPISPSRPNQR	MGG_07237	7	27	yes	yes	147.51	no
NILPASTAAPALQEK	MGG_07237	49	63	yes	yes	100.56	no
YAEAIEDEYAKR	MGG_07237	106	117	yes	yes	121.02	no
AYQIEETYDTSNVNSK	MGG_07306	24	39	yes	yes	248.19	yes
PHFFIGDSK	MGG_07306	259	267	yes	yes	127.02	yes
QWEGTACLVK	MGG_07306	200	209	yes	yes	93.429	yes
TGAATCAQYVAGNPSAFSDVAFGLR	MGG_07306	304	328	yes	yes	189.45	yes
TWGRPHFFIGDSK	MGG_07306	255	267	yes	yes	89.624	yes
VGSCHLDPQDVNADVHTTNCDNFFTDIPR	MGG_07306	171	199	yes	yes	164.7	yes
WDFFQSK	MGG_07306	40	46	yes	yes	98.629	yes
YQQGLFIADFSR	MGG_07306	111	122	yes	yes	134.84	yes
ALTPITVK	MGG_07331	27	34	yes	yes	89.55	yes
DYPAPTDMAGAR	MGG_07331	326	337	yes	yes	107.21	yes
ECMNAFAEAGIYLVLDVNNPK	MGG_07331	98	118	yes	yes	76.262	yes
EDEHWLIGTDK	MGG_07331	348	358	yes	yes	204.07	yes
EDEHWLIGTDKLPK	MGG_07331	348	361	yes	yes	67.019	yes
EILATWSGGLVYEYTEEENNYGIVK	MGG_07331	281	305	yes	yes	355.25	yes
GIAWQPGASAGNK	MGG_07331	49	61	yes	yes	127.76	yes
GIAWQPGASAGNKDPLADK	MGG_07331	49	67	yes	yes	130.61	yes
GIAWQPGASAGNKDPLADKK	MGG_07331	49	68	yes	yes	122.78	yes
GPGLNGPGSQNSGPAK	MGG_07331	377	392	yes	yes	166.11	yes
IDGDKVEELSEFEPLVK	MGG_07331	306	322	yes	yes	236.43	yes
KQTAEYFNCGTDDAR	MGG_07331	207	221	yes	yes	202.13	yes
KSECPKEDEHWLIGTDK	MGG_07331	342	358	yes	yes	299.31	yes
QTAEYFNCGTDDAR	MGG_07331	208	221	yes	yes	218.01	yes
QVPIGYSAADVSQNR	MGG_07331	192	206	yes	yes	119.45	yes
QVPIGYSAADVSQNRK	MGG_07331	192	207	yes	yes	112.43	yes
SDFFAFNDYSFCSTDPK	MGG_07331	222	238	yes	yes	157.5	yes
VEELSEFEPLVK	MGG_07331	311	322	yes	yes	161.76	yes
VYSTDNSLDHK	MGG_07331	87	97	yes	yes	128.86	yes
ATQPLVAGLPGSGAGAAGK	MGG_07367	200	218	yes	yes	117.08	yes
AVTFDVIVNADSGPGADLADVNYAAGITLLNAETNVR	MGG_07367	51	87	yes	yes	81.077	yes
DADQIIAFEQSWEAYK	MGG_07367	184	199	yes	yes	221.09	yes
LVYNVGQQVAPANEAAYLR	MGG_07367	165	183	yes	yes	262.43	yes
SNIMVHHFDGTLGELEAEVR	MGG_07367	219	238	yes	yes	196.71	yes
TVAYVHCDYGR	MGG_07367	88	98	yes	yes	147.95	yes
VGSVWFTTVEYQTYDTPPASVENLAR	MGG_07367	246	271	yes	yes	316.76	yes
ADQHPETGLPPNWEVR	MGG_07389	2	17	yes	yes	166.09	no
EFEEAAFALKPGEISGVVDTASGLHLIER	MGG_07389	148	176	yes	yes	119.97	no
NLPYYFNTSNTTSR	MGG_07389	23	36	yes	yes	158.41	no
WEPPPGTDTDKLK	MGG_07389	37	49	yes	yes	82.202	no
YHSSALPSDSPQAGQIR	MGG_07389	55	71	yes	yes	196.38	no
CLMDLPAR	MGG_07419	96	103	yes	yes	94.407	yes
DLADTTSGPFCYIYQ	MGG_07419	392	406	yes	yes	145.25	yes
DVGPGVNMR	MGG_07419	261	269	yes	yes	88.942	yes
EYGDLTKEER	MGG_07419	78	87	yes	yes	119.75	yes
FDDFTVTHIQQTLNIHYTGNFQPWHR	MGG_07419	116	141	yes	yes	190.59	yes
GTVEIGPHGGGHYVMGGDPGGDVFTSPNDPAFFVHHGQMDR	MGG_07419	297	337	yes	yes	130.64	yes
GYQPYWDWAK	MGG_07419	159	168	yes	yes	109.44	yes
IPPGVGGGEVK	MGG_07419	213	223	yes	yes	67.993	yes
MVADISAK	MGG_07419	39	46	yes	yes	70.69	yes
SRFDDFTVTHIQQTLNIHYTGNFQPWHR	MGG_07419	114	141	yes	yes	128.92	yes
STCTADNVAVR	MGG_07419	66	76	yes	yes	96.331	yes
SVAPGVR	MGG_07419	107	113	yes	yes	77.944	yes
TILLGPVGAIEGVPAGPDNGLGENPR	MGG_07419	231	256	yes	yes	181.86	yes
TILLGPVGAIEGVPAGPDNGLGENPRPWK	MGG_07419	231	259	yes	yes	271.2	yes
VWFLWQEQDR	MGG_07419	338	347	yes	yes	228.39	yes
WFVYTYEK	MGG_07419	142	149	yes	yes	97.798	yes
YASAPQDSPIFNGDEYSLGGNGEWIGPHEGAMIGVPQAGAPTLR	MGG_07419	169	212	yes	yes	138.04	yes
ASATTIYDFKPLNK	MGG_07460	2	15	yes	yes	175.65	no
GEETPLADYK	MGG_07460	17	26	yes	yes	92.838	no
KVDVNGDNADPLFK	MGG_07460	101	114	yes	yes	172.99	no
VDVNGDNADPLFK	MGG_07460	102	114	yes	yes	147.91	no
VVLVVNTASK	MGG_07460	29	38	yes	yes	108.98	no
WASTTKPESLEK	MGG_07460	148	159	yes	yes	150.09	no
WLKEEMPGIMGLK	MGG_07460	115	127	yes	yes	89.44	no
GYYYVAMPEVR	MGG_07560	236	246	yes	yes	138.1	no
HTGELVTVHNAGLDR	MGG_07560	218	232	yes	yes	246.51	no
LLLGGVPQDK	MGG_07560	208	217	yes	yes	56.729	no
SMAEGAGQVPNTCR	MGG_07560	340	353	yes	yes	280.56	no
YPSACADIPADAGIELVFPDR	MGG_07560	306	326	yes	yes	207.39	no
AGDDSTIGVDLNR	MGG_07704	206	218	yes	yes	124.67	yes
ALSAGLVFVPLSNPDGVAYDQASNSCWR	MGG_07704	169	196	yes	yes	157.11	yes
EFAPSVASSVASTDPGSEVFHGTSAFSEPETQNIK	MGG_07704	229	263	yes	yes	168.87	yes
GLVNDVPGR	MGG_07704	313	321	yes	yes	82.671	yes
GYGEYTPAGEDSVNQGAAK	MGG_07704	324	342	yes	yes	174.21	yes
NLVHGYTVEFGFGNNAVPDCPFYPSESQHNDNLR	MGG_07704	386	419	yes	yes	149.74	yes
TYTVSQAVGLYPTSGSSDDYSYSR	MGG_07704	355	378	yes	yes	237.89	yes
ASPTEVSSILEQR	MGG_07752	43	55	yes	yes	110.66	no
GVQEEAGLAETGR	MGG_07752	58	70	yes	yes	181.31	no
ILQWEADFLSHLK	MGG_07752	502	514	yes	yes	141.88	no
QSVNQPVQTGLK	MGG_07752	180	191	yes	yes	220.82	no
TGEIVDIPVGPEMLGR	MGG_07752	131	146	yes	yes	136.53	no
TNESDLLATIEK	MGG_07752	515	526	yes	yes	118.77	no
VHGMANVQAEELVEFASGVK	MGG_07752	81	100	yes	yes	128.79	no
VLSVGDGIAR	MGG_07752	71	80	yes	yes	101.64	no
VVDALGNPIDGK	MGG_07752	147	158	yes	yes	138.25	no
AFSAPDEDLVSK	MGG_07790	422	433	yes	yes	113.93	yes
ELLTTTGGAPESGEAYRPGELAR	MGG_07790	121	143	yes	yes	210.34	yes
FQSDVVLSQHPLIK	MGG_07790	358	371	yes	yes	122.55	yes
GLEEIVAQTK	MGG_07790	221	230	yes	yes	155.07	yes
GLLPPVDGSADFLIEMFR	MGG_07790	280	297	yes	yes	64.199	yes
LSLLGVNNINTLTECTK	MGG_07790	398	414	yes	yes	215.93	yes
LSSTGFAIK	MGG_07790	112	120	yes	yes	83.206	yes
MGFHDAGGWSR	MGG_07790	185	195	yes	yes	93.667	yes
QEFSLFAAK	MGG_07790	372	380	yes	yes	118.67	yes
TIEPHGLTALLGAHTTSQQR	MGG_07790	300	319	yes	yes	188.59	yes
TTGPLGGADGSLILAPEEILR	MGG_07790	196	216	yes	yes	289.18	yes
YVADDMVPIFR	MGG_07790	159	169	yes	yes	159.11	yes
AIGGEEQCECPPEK	MGG_07842	65	78	yes	yes	178.81	yes
DVKPNKDDLSIACTASSK	MGG_07842	249	266	yes	yes	234.36	yes
LNYDFWAFK	MGG_07842	337	345	yes	yes	100.15	yes
NLLTVNFSDTEAFDIAAK	MGG_07842	200	217	yes	yes	200.16	yes
YIVVDMPDQDAPVEELPEEVVR	MGG_07842	83	104	yes	yes	189.8	yes
AGLNAAYPQYEAVLR	MGG_07868	43	57	yes	yes	125.97	yes
CHALVWHSQLAPWVEAK	MGG_07868	102	118	yes	yes	139	yes
HVSTVAAHWR	MGG_07868	133	142	yes	yes	251.53	yes
LYYNDYNLESVGPK	MGG_07868	191	204	yes	yes	149.33	yes
TDWTPDSLR	MGG_07868	119	127	yes	yes	92.439	yes
HWDYWLTPQK	MGG_07877	179	188	yes	yes	206.78	yes
NAVFGGVLK	MGG_07877	189	197	yes	yes	69.998	yes
SILYVADANGDKEK	MGG_07877	320	333	yes	yes	150.09	yes
SSANIYTSLYPR	MGG_07877	167	178	yes	yes	155.06	yes
TSSGDINFLLTAK	MGG_07877	137	149	yes	yes	131.83	yes
TVYWDIVHAWEYVR	MGG_07877	539	552	yes	yes	196.16	yes
VFAVPLTAGDSYVPK	MGG_07877	372	386	yes	yes	103.34	yes
WSHDGETIYADAADLGHSR	MGG_07877	353	371	yes	yes	185.27	yes
YIDNWATPHFVIHNDLDYR	MGG_07877	638	656	yes	yes	86.8	yes
YPEAQGASASPFFSPDSSK	MGG_07877	286	304	yes	yes	281.99	yes
YSDAVPNPSGEFALFTANK	MGG_07877	30	48	yes	yes	132.31	yes
EGIPPDQQR	MGG_07928;MGG_06044;MGG_01282	34	42	yes	no	87.323	no
ESTLHLVLR	MGG_07928;MGG_06044;MGG_01282	64	72	yes	no	162.5	no
IQDKEGIPPDQQR	MGG_07928;MGG_06044;MGG_01282	30	42	yes	no	184.55	no
TITLEVESSDTIDNVK	MGG_07928;MGG_06044;MGG_01282	12	27	yes	no	281.17	no
TLSDYNIQK	MGG_07928;MGG_06044;MGG_01282	55	63	yes	no	230.59	no
ASVANIDCGK	MGG_07973	81	90	yes	yes	107.56	yes
AVSPDQSYAPQTLG	MGG_07973	133	146	yes	yes	113.22	yes
LIVWPAYTDDQLVNGK	MGG_07973	117	132	yes	yes	204.17	yes
SMVADVPQWTITDFTR	MGG_07973	26	41	yes	yes	164.11	yes
TCNDADTECK	MGG_07973	42	51	yes	yes	147.4	yes
VQFGIDTNAGGNSTTPCSYSVTADSLASR	MGG_07973	52	80	yes	yes	207.43	yes
VSSGWSGQFEVGFTTLSVVDSEK	MGG_07973	93	115	yes	yes	316.97	yes
VSSGWSGQFEVGFTTLSVVDSEKR	MGG_07973	93	116	yes	yes	282.37	yes
CGGIGYTGPTTCAMGTCK	MGG_08025	649	666	yes	yes	143.31	no
CVQDSNPQPQPQLPPAPK	MGG_08025	522	539	yes	yes	214.81	no
DDQKDEDASPQGGGRPFSPGSK	MGG_08025	944	965	yes	yes	71.656	no
FEWVQVK	MGG_08025	981	987	yes	yes	111.73	no
GPNPASSAGNGPDTSNANQGNRPQAAVPAQSEADR	MGG_08025	167	201	yes	yes	169.27	no
LDQPCGASAPFGEPK	MGG_08025	492	506	yes	yes	98.105	no
LSGLGWK	MGG_08025	515	521	yes	yes	86.086	no
SPGIVVPR	MGG_08025	881	888	yes	yes	110.63	no
VINPYHSQCVDEGSASEPGTGNGLPK	MGG_08025	619	644	yes	yes	105.35	no
VVNPYHSQCVDESPVTGPGSGNNPPK	MGG_08025	715	740	yes	yes	211.29	no
CCTSDITIAEYK	MGG_08047	157	168	yes	yes	103.22	no
CTTPFQPADPATGK	MGG_08047	138	151	yes	yes	124.1	no
FAQQMIDEYK	MGG_08047	245	254	yes	yes	180.44	no
FAQQMIDEYKEAGIDPSR	MGG_08047	245	262	yes	yes	157.8	no
GGGTMQIPEHSIESFLAGTR	MGG_08047	76	95	yes	yes	118.52	no
HSHCDLHTTTNIVDIPELNAK	MGG_08047	117	137	yes	yes	242.01	no
IIAWTAER	MGG_08047	354	361	yes	yes	98.299	no
KDGDVYQVLDVLGR	MGG_08047	385	398	yes	yes	206.32	no
LIDSLGLK	MGG_08047	215	222	yes	yes	87.323	no
LVPSIYATEAK	MGG_08047	338	348	yes	yes	80.688	no
MGAGIQECDVAFTK	MGG_08047	96	109	yes	yes	165.66	no
PYWLVDSLEDSPLK	MGG_08047	41	54	yes	yes	164.65	no
TPEVPMPFAGDYTQEK	MGG_08047	229	244	yes	yes	156.36	no
DSWETKYEEMAK	MGG_08078	131	142	yes	yes	98.04	no
EQEITSLQHK	MGG_08078	40	49	yes	yes	141.48	no
LEADESNAKVEELQSK	MGG_08078	13	28	yes	yes	383.88	no
LLEQENLSK	MGG_08078	31	39	yes	yes	124.98	no
LQLLEDEAEEADK	MGG_08078	88	100	yes	yes	182.28	no
LQLLEDEAEEADKTLR	MGG_08078	88	103	yes	yes	218.5	no
MADENVSAGTQNENLAR	MGG_08078	70	86	yes	yes	310.51	no
NGVLEGELEKLEENVK	MGG_08078	50	65	yes	yes	310.81	no
RLQLLEDEAEEADK	MGG_08078	87	100	yes	yes	187.44	no
FTLNNNAALMNLK	MGG_08104	275	287	yes	yes	163.32	no
IVFELFSDVVPK	MGG_08104	28	39	yes	yes	156.48	no
QVENLTTHAGDKPVK	MGG_08104	156	170	yes	yes	237.49	no
SATIADCGELPADAVVGDAAK	MGG_08104	171	191	yes	yes	157.8	no
VFFDISIDDKPAGR	MGG_08104	14	27	yes	yes	79.004	no
AAGGGVDATSGTIAALDAIVVK	MGG_08164	259	280	yes	yes	169.04	yes
ATANDQGVQSYPTIK	MGG_08164	211	225	yes	yes	213.59	yes
DLDSLAGFITEK	MGG_08164	121	132	yes	yes	164.66	yes
FGVQGFPTLK	MGG_08164	95	104	yes	yes	108.98	yes
QLAPTYENLAQSFAASK	MGG_08164	59	75	yes	yes	155.66	yes
SGTPTLVEFFAPWCGHCK	MGG_08164	41	58	yes	yes	167.71	yes
EVSQAYEILSDPEK	MGG_08180	50	63	yes	yes	142.76	no
EVSQAYEILSDPEKR	MGG_08180	50	64	yes	yes	205.8	no
FKEVSQAYEILSDPEKR	MGG_08180	48	64	yes	yes	101.92	no
LYDALGIKPDATQDDIK	MGG_08180	7	23	yes	yes	155.57	no
LYDALGIKPDATQDDIKK	MGG_08180	7	24	yes	yes	146.96	no
TYDQYGLEFLLR	MGG_08180	66	77	yes	yes	167.67	no
DINDVTGSHVAFPIIADK	MGG_08256	90	107	yes	yes	189.04	no
DINDVTGSHVAFPIIADKER	MGG_08256	90	109	yes	yes	149.85	no
DLFPNFR	MGG_08256	204	210	yes	yes	110.54	no
GIAFTIR	MGG_08256	130	136	yes	yes	149.11	no
LGTEAPNFK	MGG_08256	12	20	yes	yes	126.28	no
LIGLSANTVGSHDGWIK	MGG_08256	73	89	yes	yes	124.12	no
SVFIIDPAK	MGG_08256	137	145	yes	yes	125.31	no
SVFIIDPAKK	MGG_08256	137	146	yes	yes	67.993	no
TILSYPASTGR	MGG_08256	149	159	yes	yes	97.965	no
VTTPINWVPGDDVIVHPSIK	MGG_08256	179	198	yes	yes	72.175	no
VTTPINWVPGDDVIVHPSIKDEQAK	MGG_08256	179	203	yes	yes	62.028	no
AVLVAGDTPDSDGYMLFHDVDVAK	MGG_08342	288	311	yes	yes	143.28	yes
ESLYSYYSR	MGG_08342	107	115	yes	yes	131.06	yes
FDVEESLIPYLDNK	MGG_08342	69	82	yes	yes	164.9	yes
NWVIVKPEEIL	MGG_08342	351	361	yes	yes	141.2	yes
YGAILTYISQWR	MGG_08342	275	286	yes	yes	182.76	yes
AEVDSAIVGPK	MGG_08355	39	49	yes	yes	110.87	yes
ASDLGYGR	MGG_08355	57	64	yes	yes	130.77	yes
ASNTYNFCSASISGNFYGK	MGG_08355	90	108	yes	yes	270.79	yes
CQNLNVPMYSQPVGDK	MGG_08355	65	80	yes	yes	184.31	yes
FIINYAFDK	MGG_08355	81	89	yes	yes	117.04	yes
DSPSWDVSLLAR	MGG_08370	129	140	yes	yes	127.76	yes
FFQDYSVPVFFSEYGCQNPGGAAAR	MGG_08370	252	276	yes	yes	180.63	yes
GQASVVASPK	MGG_08370	459	468	yes	yes	110.87	yes
GQYLFFK	MGG_08370	30	36	yes	yes	91.584	yes
IFQETGVLYSNDMNK	MGG_08370	277	291	yes	yes	125.84	yes
LGNVLNAYYNNQGK	MGG_08370	437	450	yes	yes	213.24	yes
SIGALFGTVCGMDPK	MGG_08370	397	411	yes	yes	138.63	yes
WLGVGYATNDDSGTR	MGG_08370	195	209	yes	yes	142.1	yes
DGAAAWNYK	MGG_08416	407	415	yes	yes	151.04	yes
ELFAGGISESGPWATMR	MGG_08416	234	250	yes	yes	208.82	yes
FTTDEDCLYLAVAAPTK	MGG_08416	101	117	yes	yes	210.41	yes
GTVTELDAELAAK	MGG_08416	535	547	yes	yes	120.63	yes
KVPTIWGTCADEGTK	MGG_08416	317	331	yes	yes	118.76	yes
LPVVVLLQGGGFGSNSSPNWNPR	MGG_08416	124	146	yes	yes	256.52	yes
LYVDVPQPVFPDAGQK	MGG_08416	365	380	yes	yes	117.98	yes
NLLDYLSR	MGG_08416	399	406	yes	yes	122.74	yes
SYATTNKPAVSLTR	MGG_08416	451	464	yes	yes	172.92	yes
VGMYGFLHAR	MGG_08416	163	172	yes	yes	101.28	yes
YDVLDPADEAAGLGAWHTVNTHAFWGLSR	MGG_08416	416	444	yes	yes	181.62	yes
YWVSFIR	MGG_08416	466	472	yes	yes	129.96	yes
AFLFGTTASPADTNVNFPK	MGG_08480	163	181	yes	yes	253.54	yes
FADAIEAFLK	MGG_08480	281	290	yes	yes	124.92	yes
FADAIEAFLKA	MGG_08480	281	291	yes	yes	127.4	yes
FVSLQGGSHFSPVQIPAK	MGG_08480	263	280	yes	yes	192.4	yes
LYPINGVNLWLQK	MGG_08480	46	58	yes	yes	96.034	yes
VATEYPTLQPK	MGG_08480	192	202	yes	yes	143.7	yes
VSTLESTLPNFTAADFAK	MGG_08480	212	229	yes	yes	135.81	yes
VTMVEADHEEAVNK	MGG_08480	235	248	yes	yes	194.43	yes
AAISSPAITNSNVPGEGIDWLK	MGG_08577	298	319	yes	yes	184.99	yes
ASWAYNWGQTPDGLDTTK	MGG_08577	214	231	yes	yes	278.46	yes
FDFCAAHWYSPADPQNLLSHLDAVHDACEGK	MGG_08577	331	361	yes	yes	114.61	yes
GLAYNLASLTSPFMGSGSK	MGG_08577	195	213	yes	yes	220.21	yes
GQCNTDPASAAQAHIQLMNPYGSK	MGG_08577	274	297	yes	yes	167.93	yes
IDYVPMLWGPQQMHTSTWK	MGG_08577	232	250	yes	yes	121.18	yes
QNADSAIAAGAK	MGG_08577	251	262	yes	yes	98.048	yes
SLLSFNECDNK	MGG_08577	263	273	yes	yes	160.59	yes
YSFFFVTLQPHFTSAR	MGG_08577	398	413	yes	yes	205.31	yes
AHLEQHYADLK	MGG_08622	129	139	yes	yes	169.58	no
EIALWFK	MGG_08622	212	218	yes	yes	141.98	no
GDYAIDVGR	MGG_08622	189	197	yes	yes	110.12	no
GLVGPIISR	MGG_08622	102	110	yes	yes	106.36	no
TLLGATNPLASAPGTIR	MGG_08622	172	188	yes	yes	198.49	no
CSWLVNQALSIATPEQR	MGG_08649	260	276	yes	yes	216.34	no
ILEENYGR	MGG_08649	278	285	yes	yes	105.12	no
LEEVLLEHAK	MGG_08649	18	27	yes	yes	113.62	no
SVFETFLEK	MGG_08649	334	342	yes	yes	120.15	no
TTLQEFEAVFPK	MGG_08649	6	17	yes	yes	159.93	no
VNLDNFSMEK	MGG_08649	176	185	yes	yes	102.01	no
AALPDFPEGMYPVLLQAAHDHDVGLHGLGFTLPDFSR	MGG_08655	165	201	yes	yes	156.5	no
DYGTIVHPATFDPACDAFRPSEDGK	MGG_08655	240	264	yes	yes	245.09	no
SAEPESSLTLEFTR	MGG_08655	271	284	yes	yes	143	no
TAGAQAVDAQPYPVAFFR	MGG_08655	285	302	yes	yes	315.13	no
VGYEFPFIDLLGDGYSSFR	MGG_08655	202	220	yes	yes	107.35	no
VSATNVGLGEELDGGEVEGIHVATAFVENNYLDCQSLK	MGG_08655	342	379	yes	yes	319.78	no
WAPAQFLSADNEMAVNGSR	MGG_08655	221	239	yes	yes	201.48	no
YAILERPLR	MGG_08655	156	164	yes	yes	126.67	no
AFGLPGYAASSDYVMER	MGG_08758	55	71	yes	yes	134.56	yes
ELQNNLWHLNK	MGG_08758	35	45	yes	yes	220.1	yes
LAAGESLTVTVLVDSIFEIR	MGG_08758	221	240	yes	yes	123.38	yes
LALSLDGVPPR	MGG_08758	443	453	yes	yes	104.2	yes
PATFESFATNSDYYGFLQR	MGG_08758	377	395	yes	yes	227.56	yes
WAAVEEHSSHAK	MGG_08758	473	484	yes	yes	120.27	yes
AETFVAEIAGK	MGG_08835	155	165	yes	yes	87.806	no
AHDVLGELTSK	MGG_08835	291	301	yes	yes	121.9	no
DADLIVIPAGVPR	MGG_08835	70	82	yes	yes	107.24	no
EQTLLEAAVNGLK	MGG_08835	302	314	yes	yes	143.4	no
GLIEIAAEVAPK	MGG_08835	101	112	yes	yes	90.108	no
LFGVTTLDIVR	MGG_08835	144	154	yes	yes	105.4	no
AIDQELQGGGPSGSDPMGGLGQMFNDPQLIQK	MGG_08980	118	149	yes	yes	151.45	no
ALQAMYSAR	MGG_08980	509	517	yes	yes	105.57	no
APEPAPEPEPEEEDEEAVEK	MGG_08980	232	251	yes	yes	268.61	no
APEPAPEPEPEEEDEEAVEKR	MGG_08980	232	252	yes	yes	176.73	no
DLAAAADAYEAGLK	MGG_08980	87	100	yes	yes	131.17	no
DYEAALKDAEK	MGG_08980	53	63	yes	yes	141.88	no
HFTAAIELTPENHILYSNR	MGG_08980	26	44	yes	yes	338.44	no
HYQAAWDLHK	MGG_08980	280	289	yes	yes	132.88	no
KDYEAALKDAEK	MGG_08980	52	63	yes	yes	122.34	no
LEYMDPVKAEEAR	MGG_08980	384	396	yes	yes	156.51	no
LGNMDVAIENYK	MGG_08980	345	356	yes	yes	185.29	no
LLEFPSALQDCDTAIAK	MGG_08980	439	455	yes	yes	143.55	no
LVAAGVIR	MGG_08980	574	581	yes	yes	137.44	no
NSDWPGAVAAYSEMIK	MGG_08980	405	420	yes	yes	112.08	no
SNPSNSTELFSDPR	MGG_08980	174	187	yes	yes	117.98	no
TVELKPDWPK	MGG_08980	64	73	yes	yes	142.92	no
AEDGLLFTCAAVK	MGG_09079	128	140	yes	yes	125.74	yes
EGIIGVVGK	MGG_09079	119	127	yes	yes	101.6	yes
FVTGVATLDSSNCK	MGG_09079	141	154	yes	yes	231.42	yes
LGHPQATWLFR	MGG_09079	68	78	yes	yes	180.67	yes
NTVSDFHVGGSNVGMR	MGG_09079	52	67	yes	yes	217.2	yes
PLGTDDEQQGSGPCGGYTPDFSK	MGG_09079	29	51	yes	yes	421.87	yes
AAAGTILFFEDQTVVEK	MGG_09212	183	199	yes	yes	173.19	no
AIVPAEGWAETEAR	MGG_09212	164	177	yes	yes	116.55	no
DKIQEIVNEAVQHVPSSFNSQSNR	MGG_09212	119	142	yes	yes	152.96	no
FWNLVAETLK	MGG_09212	154	163	yes	yes	122.13	no
IQEIVNEAVQHVPSSFNSQSNR	MGG_09212	121	142	yes	yes	216.19	no
LGSAGDKEFAPLETK	MGG_09212	272	286	yes	yes	230.06	no
LNAQLVFGNK	MGG_09212	262	271	yes	yes	144.38	no
VVVLFGDEHDK	MGG_09212	143	153	yes	yes	96.331	no
VVVLFGDEHDKFWNLVAETLK	MGG_09212	143	163	yes	yes	379.54	no
AGAAAPAAAGAAPSPSPTPSR	MGG_09235	198	218	yes	yes	180.28	no
FQEIGEAYQVLSDQDLR	MGG_09235	48	64	yes	yes	285.99	no
LAIVHHPDKNPNDPNAHEK	MGG_09235	29	47	yes	yes	94.384	no
TGAAPGAAPAADHTTGAPAPPPPTVVVEDEK	MGG_09235	167	197	yes	yes	227.4	no
VVDTAYYDTLGVQPTATELEIK	MGG_09235	2	23	yes	yes	222.75	no
AITDVLYGR	MGG_09272	591	599	yes	yes	136.11	yes
AKDFVSQMTLLEK	MGG_09272	57	69	yes	yes	106.58	yes
ALDGSPQPLPR	MGG_09272	751	761	yes	yes	121.35	yes
AVATSEPHYPQPWMNPDADGWQEAYVK	MGG_09272	30	56	yes	yes	107.65	yes
DEPVYEFGHGLSYTTFEYSNIR	MGG_09272	652	673	yes	yes	180.81	yes
DFVSQMTLLEK	MGG_09272	59	69	yes	yes	96.89	yes
DKGINVLLGPVAGGLGR	MGG_09272	144	160	yes	yes	152.4	yes
DVSNWDVK	MGG_09272	837	844	yes	yes	154.12	yes
FLAVIGDDAGSNPR	MGG_09272	426	439	yes	yes	103.34	yes
GINVLLGPVAGGLGR	MGG_09272	146	160	yes	yes	142	yes
HFDQQKDEPVYEFGHGLSYTTFEYSNIR	MGG_09272	646	673	yes	yes	144.92	yes
IQQINQHVDVR	MGG_09272	384	394	yes	yes	219.03	yes
LDPGQSATFK	MGG_09272	821	830	yes	yes	108.98	yes
LLNGLLK	MGG_09272	272	278	yes	yes	111.69	yes
LVGEEVPQLYVSHGGPEDPPVVLR	MGG_09272	791	814	yes	yes	176.81	yes
QLYDTLYTVTATITNTGK	MGG_09272	773	790	yes	yes	234.85	yes
SLCLQDSPTGVR	MGG_09272	97	108	yes	yes	127.76	yes
SPFTWGK	MGG_09272	606	612	yes	yes	80.462	yes
TMHELYLWPFADAVR	MGG_09272	234	248	yes	yes	77.593	yes
VGNTLDQPEINFSSWTK	MGG_09272	354	370	yes	yes	245.03	yes
VQDWVISEHPK	MGG_09272	845	855	yes	yes	149.33	yes
YGGTAEEFLPPK	MGG_09272	739	750	yes	yes	142	yes
AEPNDVSGGGQFHFGCLK	MGG_09321	235	252	yes	yes	106.17	yes
AGAVGGAVAGAGAGGAVAK	MGG_09321	300	318	yes	yes	163.9	yes
AVEVTINDK	MGG_09321	84	92	yes	yes	80.438	yes
FSDVIELPTLAQQSIFDVAGK	MGG_09321	61	81	yes	yes	245.4	yes
FSTNQIVVK	MGG_09321	157	165	yes	yes	96.19	yes
SIFVPNPDTVQNGFR	MGG_09321	93	107	yes	yes	147.91	yes
TGTIDGQANTNPDTLNVFGNVASSPPK	MGG_09321	166	192	yes	yes	239.93	yes
TLHFSIAK	MGG_09321	128	135	yes	yes	96.19	yes
VPANFKPANFDTANNIFNPSNVLGK	MGG_09321	33	57	yes	yes	154.33	yes
APVFEVLESK	MGG_09352	897	906	yes	yes	96.948	yes
FIVEVGEGSNR	MGG_09352	42	52	yes	yes	94.692	yes
FIVEVGEGSNRDELIR	MGG_09352	42	57	yes	yes	169.23	yes
GISVESDSVNTDELESLASVAK	MGG_09352	78	99	yes	yes	279.19	yes
GVAPEATLYSYK	MGG_09352	221	232	yes	yes	104.22	yes
IASFSGLSWAQSSK	MGG_09352	422	435	yes	yes	152.85	yes
IKDFVELVPIK	MGG_09352	655	665	yes	yes	88.338	yes
VAALAPFGNPR	MGG_09352	877	887	yes	yes	107.9	yes
VFDSAVFR	MGG_09352	70	77	yes	yes	117.93	yes
VGVVDTGIDYTHPNLGR	MGG_09352	149	165	yes	yes	234.87	yes
DDLFNTNASIVR	MGG_09367	107	118	yes	yes	96.342	no
DQGIEFFSSK	MGG_09367	278	287	yes	yes	105.4	no
GGPGVAADISHINTK	MGG_09367	55	69	yes	yes	132.56	no
GSEVVLIPAGVPR	MGG_09367	88	100	yes	yes	119.62	no
GVAFVASNPGK	MGG_09367	326	336	yes	yes	172.28	no
GVIEPTFVDSPLYK	MGG_09367	264	277	yes	yes	140.3	no
GYDPTPSGLAAALK	MGG_09367	74	87	yes	yes	100.82	no
ILPIGEIDANEQK	MGG_09367	298	310	yes	yes	164.66	no
LFGVTTLDVVR	MGG_09367	162	172	yes	yes	115.71	no
LLDACVGDLKK	MGG_09367	311	321	yes	yes	65.695	no
VELGPNGVEK	MGG_09367	288	297	yes	yes	73.985	no
APAPAPAGFFPLEPVSYR	MGG_09377	82	99	yes	yes	197.56	yes
FNNGQGAFSVATDGPLEYVSNSER	MGG_09377	138	161	yes	yes	251.04	yes
IDYILNADK	MGG_09377	116	124	yes	yes	83.948	yes
INLIYPSGANGAVMVEYQHGK	MGG_09377	51	71	yes	yes	134.9	yes
TMLSMDLGR	MGG_09377	162	170	yes	yes	103.56	yes
FVNDSVDQGVDFQR	MGG_09404	493	506	yes	yes	158.31	yes
IVTYHGEQDQQIWSTNSER	MGG_09404	400	418	yes	yes	191.78	yes
LVAADGGLDSYLR	MGG_09404	423	435	yes	yes	126.71	yes
PFSPSVEWFR	MGG_09404	344	353	yes	yes	160.88	yes
SSLSFELWLPER	MGG_09404	90	101	yes	yes	177.78	yes
TLIQEFYDSPPAK	MGG_09404	173	185	yes	yes	137.17	yes
YAVLSDPNWDPASYGLADAEAAETANPGGIR	MGG_09404	354	384	yes	yes	203.81	yes
YEDIAYGVK	MGG_09404	121	129	yes	yes	85.064	yes
YPLEQTYMAGPSK	MGG_09404	511	523	yes	yes	147.62	yes
ANFTNIYVK	MGG_09505	239	247	yes	yes	112.17	no
APAGAPAGAR	MGG_09505	649	658	yes	yes	104.45	no
DSITEPGEEGESKEGEESEK	MGG_09505	380	399	yes	yes	244	no
EFHGQNLYVGR	MGG_09505	307	317	yes	yes	263.55	no
GAGAPEGLQGQLAAVADNPGQQK	MGG_09505	659	681	yes	yes	348.7	no
GFGFVCFANPDDATK	MGG_09505	434	448	yes	yes	162.26	no
GFGFVNFTSHEDASK	MGG_09505	284	298	yes	yes	190.36	no
GPMQGGVPVPGMPGGAGLPGFPPNAR	MGG_09505	609	634	yes	yes	179.56	no
IQAIHPELAGK	MGG_09505	692	702	yes	yes	112.36	no
ITGMLLEMDNTELVALVENDGALR	MGG_09505	703	726	yes	yes	462.38	no
MVNNKPLYVALAQR	MGG_09505	457	470	yes	yes	135.43	no
NINPEVTDDEFR	MGG_09505	248	259	yes	yes	157.95	no
NLDDEVDDEKLR	MGG_09505	352	363	yes	yes	229.53	no
QILGEAIFPK	MGG_09505	682	691	yes	yes	94.85	no
QLFSEFGPITSAK	MGG_09505	364	376	yes	yes	115.39	no
SKVDEALAVYDDYVR	MGG_09505	727	741	yes	yes	214.23	no
VDEALAVYDDYVR	MGG_09505	729	741	yes	yes	149.23	no
YGDVTSSSLAR	MGG_09505	265	275	yes	yes	152.28	no
APVSKPPVAPSAPSPSPATGNK	MGG_09527	297	318	yes	yes	169.61	yes
EFYMNCAPVTLTGTGGDK	MGG_09527	150	167	yes	yes	211.83	yes
GSGNSGSGNNEGASSGGACTPGQFK	MGG_09527	319	343	yes	yes	327.27	yes
IPDDIPAGK	MGG_09527	127	135	yes	yes	86.833	yes
LPEIFVTNSPSSNTCQTPEGSDYAYPNPGAVVFNK	MGG_09527	173	207	yes	yes	107	yes
LTFQGGATHGGGSCQVALTDETAPTAATK	MGG_09527	64	92	yes	yes	219.3	yes
MSGGTPTTMSLGSTQK	MGG_09527	48	63	yes	yes	176.51	yes
SNLDKLPEIFVTNSPSSNTCQTPEGSDYAYPNPGAVVFNK	MGG_09527	168	207	yes	yes	102.94	yes
VITSIQGGCPLSSDGNNGNDASAALDSGLQFK	MGG_09527	95	126	yes	yes	245.61	yes
YILSWTWINR	MGG_09527	136	145	yes	yes	205.58	yes
AAEASVAEK	MGG_09571	336	344	yes	yes	103.74	no
AAVDQQLAEAQK	MGG_09571	108	119	yes	yes	188.87	no
AELNAQVEK	MGG_09571	140	148	yes	yes	118.41	no
AKAELNAQVEK	MGG_09571	138	148	yes	yes	157.68	no
DSEIKDLLK	MGG_09571	83	91	yes	yes	193.38	no
ISKLEEDLAAAK	MGG_09571	285	296	yes	yes	96.745	no
IVALTSDLDAAK	MGG_09571	189	200	yes	yes	142	no
KPLEEEKTELEAK	MGG_09571	59	71	yes	yes	205.72	no
LEEDLAAAK	MGG_09571	288	296	yes	yes	96.253	no
LEEDLEAANK	MGG_09571	260	269	yes	yes	138.4	no
LKSEVADVSSK	MGG_09571	149	159	yes	yes	94.538	no
LLEETNSAK	MGG_09571	170	178	yes	yes	91.318	no
SLDDANAQIQAK	MGG_09571	312	323	yes	yes	182.39	no
SQSDKLTQEAEAQK	MGG_09571	297	310	yes	yes	190.1	no
SQSDKLTQEAEAQKK	MGG_09571	297	311	yes	yes	131.66	no
SSEAGTSAVTEAQK	MGG_09571	550	563	yes	yes	155.26	no
STETAQAEAATLK	MGG_09571	270	282	yes	yes	195.27	no
TKLEEQVK	MGG_09571	215	222	yes	yes	122.19	no
TLQAELDATK	MGG_09571	223	232	yes	yes	103.7	no
TLQAELDATKK	MGG_09571	223	233	yes	yes	123.96	no
APYDNLWLK	MGG_09602	42	50	yes	yes	93.701	yes
ATALDYMYR	MGG_09602	133	141	yes	yes	73.248	yes
DIISFIDR	MGG_09602	58	65	yes	yes	170.32	yes
EVSGSYIPTK	MGG_09602	32	41	yes	yes	85.731	yes
TEASLYLSGQGQKPK	MGG_09602	90	104	yes	yes	167.6	yes
VTDEEERDIISFIDR	MGG_09602	51	65	yes	yes	100.43	yes
ALIDELHK	MGG_09640	120	127	yes	yes	85.064	yes
ALIDELHKR	MGG_09640	120	128	yes	yes	101.64	yes
FCGGTWAGLLK	MGG_09640	55	65	yes	yes	87.639	yes
FDNIIPPK	MGG_09640	145	152	yes	yes	72.485	yes
GFGSGDDIVEILTCK	MGG_09640	450	464	yes	yes	174.42	yes
NIDDDTAVGEAYHGYWSLDNYALNDK	MGG_09640	86	111	yes	yes	103.16	yes
SELYTLTATLNK	MGG_09640	379	390	yes	yes	131.28	yes
VYALQSSLK	MGG_09640	485	493	yes	yes	81.548	yes
ASDGSFEVDSGK	MGG_09736	71	82	yes	yes	182.64	yes
ASDGSFEVDSGKLPAGNDFTINLTNGTK	MGG_09736	71	98	yes	yes	200.6	yes
LPAGNDFTINLTNGTK	MGG_09736	83	98	yes	yes	255.16	yes
VTSPDSNTNWSSGEK	MGG_09736	19	33	yes	yes	157.03	yes
VTYPPTDVLLASDVK	MGG_09736	56	70	yes	yes	136.53	yes
WETVSSDQPTFNIYLSNK	MGG_09736	38	55	yes	yes	239.61	yes
DTYTGVGLLGGIDTSK	MGG_09818	240	255	yes	yes	204.48	yes
DTYTGVGLLGGIDTSKYDGPLVR	MGG_09818	240	262	yes	yes	220.61	yes
GTPVDQASVVLR	MGG_09818	439	450	yes	yes	136.63	yes
HIEYSFAGAR	MGG_09818	361	370	yes	yes	134.26	yes
LNPSHPVPYQGSPLSWPGPCDSIPADK	MGG_09818	334	360	yes	yes	153.19	yes
LSAPVQSLWFEKPPAAVK	MGG_09818	222	239	yes	yes	207.52	yes
TASALYPFTAEYAYGGSLNK	MGG_09818	112	131	yes	yes	185.02	yes
VWEADGSCGATPLYDYSILGVAPYHPADPANNVQATQGPSFR	MGG_09818	172	213	yes	yes	149.82	yes
AANQSFNLGTVTDRDGLFPR	MGG_09840	157	176	yes	yes	164.53	yes
DFIVEQWQLSQK	MGG_09840	226	237	yes	yes	156.12	yes
LKNDACEPYSPR	MGG_09840	177	188	yes	yes	160.16	yes
SWCDVADR	MGG_09840	191	198	yes	yes	86.833	yes
TADLDSIYDK	MGG_09840	134	143	yes	yes	93.111	yes
YCDPSAPGGIDTTVHGTYFNK	MGG_09840	199	219	yes	yes	201.06	yes
DAEEAAAGEQNTSENANDDAQAR	MGG_09850	990	1012	yes	yes	308.98	no
HFAEEFVR	MGG_09850	1407	1414	yes	yes	93.195	no
IDTDPFGEQAGNLNALR	MGG_09850	382	398	yes	yes	212.59	no
QVNPLGAIGR	MGG_09850	602	611	yes	yes	83.313	no
VATQEDAAQIIEDVAK	MGG_09850	1013	1028	yes	yes	161.21	no
AASTPTPTPAPEPENTK	MGG_09878	149	165	yes	yes	148.62	no
AFENFTLADAGGEAPASSPPK	MGG_09878	118	138	yes	yes	166.9	no
AFENFTLADAGGEAPASSPPKEEK	MGG_09878	118	141	yes	yes	340.85	no
ETGEKDIAVGNPIAVLVEEGTDVK	MGG_09878	94	117	yes	yes	161.35	no
LQNALDREPNAEPAAK	MGG_09878	170	185	yes	yes	195.94	no
MPALSPTMTAGNIGAWHK	MGG_09878	39	56	yes	yes	184.99	no
APSQLSIATGSVSR	MGG_09890	2	15	yes	yes	189.13	no
KLEEQLALSESNEHTSEEELKK	MGG_09890	80	101	yes	yes	198.6	no
KLQGDAEAAE	MGG_09890	111	120	yes	yes	99.139	no
QMETAIHETER	MGG_09890	55	65	yes	yes	214.67	no
QSLGPDADYNDNFMIK	MGG_09890	39	54	yes	yes	187.78	no
GKQDDFVIFVDDVDEFK	MGG_09955	15	31	yes	yes	130.47	no
GKQDDFVIFVDDVDEFKK	MGG_09955	15	32	yes	yes	232.28	no
IFVTQAHGATGR	MGG_09955	50	61	yes	yes	169.65	no
LDAASQYMLDNEFGTHVDEDVIK	MGG_09955	62	84	yes	yes	257.02	no
QDDFVIFVDDVDEFKK	MGG_09955	17	32	yes	yes	244.72	no
SVPMANFISSFK	MGG_09955	38	49	yes	yes	127.76	no
DLEAAITADDTELLVK	MGG_10265	67	82	yes	yes	132.59	no
DNDWIADK	MGG_10265	122	129	yes	yes	61.602	no
GLVDIEVAR	MGG_10265	83	91	yes	yes	96.492	no
GLVDIEVARPGIPASATPSDCGK	MGG_10265	83	105	yes	yes	144.5	no
IPAFWAVVFEHAQR	MGG_10265	53	66	yes	yes	133.98	no
AIDQYGTAFTSLVVGISVGSEDLYR	MGG_10400	111	135	yes	yes	310.9	yes
AQQLPGTSGWNSAR	MGG_10400	48	61	yes	yes	153.95	yes
GTSLANVPVGHVDTYNAFLDGR	MGG_10400	161	182	yes	yes	221.85	yes
KYWQEVACSLVR	MGG_10400	258	269	yes	yes	150.09	yes
LQADFEYEFR	MGG_10400	37	46	yes	yes	111.65	yes
LYTMVQWQTANDVVQAIPAAINTR	MGG_10400	62	85	yes	yes	367.99	yes
PVWITETGWPVVGK	MGG_10400	231	244	yes	yes	179.57	yes
QINQAVASAQNAR	MGG_10400	245	257	yes	yes	201.33	yes
TIAISQGKPVWITETGWPVVGK	MGG_10400	223	244	yes	yes	236.78	yes
YWQEVACSLVR	MGG_10400	259	269	yes	yes	152.28	yes
AAGTLTAWDGSLADGTWVPAGR	MGG_10445	735	756	yes	yes	318.74	yes
ESWDLYNSPEFYIR	MGG_10445	774	787	yes	yes	213.34	yes
IANLPQVK	MGG_10445	103	110	yes	yes	122.79	yes
IEVVPLEGPALADAK	MGG_10445	698	712	yes	yes	96.64	yes
LFNGVSFR	MGG_10445	79	86	yes	yes	127.84	yes
LSDDLVR	MGG_10445	87	93	yes	yes	94.407	yes
LWPVQIVPR	MGG_10445	112	120	yes	yes	92.439	yes
LWPVQIVPRPQTETK	MGG_10445	112	126	yes	yes	174.23	yes
RLWPVQIVPR	MGG_10445	111	120	yes	yes	123.92	yes
SDLGQDNVSR	MGG_10445	62	71	yes	yes	128	yes
VLGSVGAEFPIK	MGG_10445	720	731	yes	yes	125.48	yes
WTAAGVPTQPNSR	MGG_10445	127	139	yes	yes	128.01	yes
CTYSFNITSDPAVFPEGSHCEITLNGPDK	MGG_10456	42	70	yes	yes	369.22	yes
FDVKPQDGGLYLAASQPINSR	MGG_10456	86	106	yes	yes	263.99	yes
IPADQLVTDNNGAVQTQR	MGG_10456	115	132	yes	yes	341.27	yes
LPAVTQAPCDNSPFK	MGG_10456	71	85	yes	yes	223.71	yes
LPAVTQAPCDNSPFKFDVKPQDGGLYLAASQPINSR	MGG_10456	71	106	yes	yes	72.495	yes
PQDGGLYLAASQPINSR	MGG_10456	90	106	yes	yes	251.91	yes
SFQAACIPHSVR	MGG_10456	30	41	yes	yes	179.57	yes
TNQDYCHK	MGG_10456	107	114	yes	yes	124.08	yes
TNQDYCHKIPADQLVTDNNGAVQTQR	MGG_10456	107	132	yes	yes	190.87	yes
YTGPADFQVSIFECDR	MGG_10456	133	148	yes	yes	257.95	yes
YTGPADFQVSIFECDRK	MGG_10456	133	149	yes	yes	252.14	yes
CPVDDPNCLKPAVADVK	MGG_10591	659	675	yes	yes	116.58	no
EFYNNWVKPNEK	MGG_10591	627	638	yes	yes	177.78	no
EMTSSQLQLLLSNVR	MGG_10591	558	572	yes	yes	199.15	no
ENWEDHWGLMTVDR	MGG_10591	714	727	yes	yes	147.26	no
GINLPVATSDLGDDWR	MGG_10591	579	594	yes	yes	147.71	no
GLIVANEILYR	MGG_10591	546	556	yes	yes	124.23	no
NKDLADASDYIMANIHPFFGGTPADK	MGG_10591	595	620	yes	yes	112.99	no
NVIAEYGWPSQGGQR	MGG_10591	644	658	yes	yes	173.76	no
SGITIPDCGGK	MGG_10591	731	741	yes	yes	71.349	no
VFMGMDYTPLNTQYPDCLK	MGG_10591	438	456	yes	yes	207.47	no
AIVPSGASTGQHEACELR	MGG_10607	33	50	yes	yes	169.04	no
AVENVNNIIGPALIK	MGG_10607	65	79	yes	yes	195.51	no
DSFADGWGVMVSHR	MGG_10607	363	376	yes	yes	142.1	no
GNPTVEVDVVTDTGLNR	MGG_10607	16	32	yes	yes	193.11	no
GVPLFAHVSDLAGTK	MGG_10607	127	141	yes	yes	144.1	no
IEEELGSNAVFAGESFR	MGG_10607	417	433	yes	yes	236.92	no
SGETEDVTIADIAVGLR	MGG_10607	377	393	yes	yes	174.73	no
TQDIQIVADDLTVTNPLR	MGG_10607	314	331	yes	yes	222.16	no
VDEFLIQLDGTPNK	MGG_10607	90	103	yes	yes	172.17	no
VNQIGTLTESIQAAK	MGG_10607	348	362	yes	yes	135.99	no
ELIAEGSAK	MGG_10827	53	61	yes	yes	116.37	no
HLAAYLLLGLAGNESPSASDIK	MGG_10827	3	24	yes	yes	278.2	no
LASVPSGGGGGGGAAAAAGGAAPEAAK	MGG_10827	62	88	yes	yes	195.48	no
LASVPSGGGGGGGAAAAAGGAAPEAAKEEEK	MGG_10827	62	92	yes	yes	104.53	no
TVLESVGIEADDER	MGG_10827	25	38	yes	yes	193.28	no
TVLESVGIEADDERLEK	MGG_10827	25	41	yes	yes	259.48	no
EGTSFKPVESMQGGLYCDNGKPK	MGG_11149	146	168	yes	yes	137.45	yes
GSSCSLPDDDDSLVR	MGG_11149	92	106	yes	yes	68.515	yes
IECDGDCNGLPCEINPAK	MGG_11149	300	317	yes	yes	215.87	yes
TAASGAGGASFCVVTVSK	MGG_11149	327	344	yes	yes	194.85	yes
TFVQLSWNPIYEDSK	MGG_11149	274	288	yes	yes	256.47	yes
WGSDANDVGNWSPYVAGANTVSDGR	MGG_11149	249	273	yes	yes	271.31	yes
DGQIDFHEFLR	MGG_11167	62	72	yes	yes	91.313	no
DVFDLIDK	MGG_11167	16	23	yes	yes	134.48	no
ELLAAFK	MGG_11167	98	104	yes	yes	68.398	no
VFDSDGSGSISPEELR	MGG_11167	105	120	yes	yes	219.42	no
VMSHPETHDALSPNER	MGG_11167	73	88	yes	yes	160.48	no
AFLDLVGPLGIGR	MGG_11224	280	292	yes	yes	157.96	yes
DNSEYIVAISSALMHGSNGDPMCNK	MGG_11224	223	247	yes	yes	404.63	yes
DNSEYIVAISSALMHGSNGDPMCNKK	MGG_11224	223	248	yes	yes	155.11	yes
EQIDLSEK	MGG_11224	272	279	yes	yes	92.47	yes
KVNLSFEGHSITATIR	MGG_11224	248	263	yes	yes	153.09	yes
VNLSFEGHSITATIR	MGG_11224	249	263	yes	yes	208.27	yes
VQQAPEPAAPK	MGG_11224	142	152	yes	yes	122.52	yes
VQQAPQPAPQVQQAPEPAR	MGG_11224	153	171	yes	yes	271.08	yes
AAPVKPTPVK	MGG_11259	391	400	yes	yes	87.476	no
AATAADRDNWVAQIK	MGG_11259	200	214	yes	yes	143.17	no
AEEPAAEVAAATEAEPATEAK	MGG_11259	256	276	yes	yes	299.27	no
AEEPAKPVEAEAAAPAPVVEEAPK	MGG_11259	565	588	yes	yes	202.97	no
AEEPAKPVEAEAAAPAPVVEEAPKPVAATPVVAASA	MGG_11259	565	600	yes	yes	100.17	no
AEKPVEKPEATPEETAEK	MGG_11259	532	549	yes	yes	82.482	no
ASIFGSLLGK	MGG_11259	313	322	yes	yes	135.71	no
DAAAAPAVEPIVAAPEATPAVVEAPK	MGG_11259	13	38	yes	yes	171.09	no
DNWVAQIK	MGG_11259	207	214	yes	yes	92.822	no
ELAASVTESETYK	MGG_11259	222	234	yes	yes	158.47	no
ELAASVTESETYKK	MGG_11259	222	235	yes	yes	234.39	no
ETEVPKIEEPAEAK	MGG_11259	277	290	yes	yes	187.85	no
EVTPIEEGYLESK	MGG_11259	88	100	yes	yes	190.26	no
FFWFGTDAVEPK	MGG_11259	114	125	yes	yes	142	no
FPQNFIYTK	MGG_11259	104	112	yes	yes	157.68	no
KTAEPVAAEAAPAVPTK	MGG_11259	414	430	yes	yes	169.92	no
NLASFLK	MGG_11259	126	132	yes	yes	133.12	no
NSLFGNLSFGK	MGG_11259	402	412	yes	yes	155.42	no
STESAQNIAAWASHTGEGLLFFTEK	MGG_11259	136	160	yes	yes	480.99	no
TAEPVAAEAAPAVPTK	MGG_11259	415	430	yes	yes	109.6	no
TAPGGAIQLSEASEPTADGPTK	MGG_11259	165	186	yes	yes	276.22	no
TEAEAPKADETTEVK	MGG_11259	550	564	yes	yes	177.42	no
TLESFKPAAPVAPAK	MGG_11259	236	250	yes	yes	174.42	no
DDWHAGRPWK	MGG_11335	493	502	yes	yes	106.93	no
EQYDDCKETYAEGCR	MGG_11335	530	544	yes	yes	209.21	no
FAGLEYYGECR	MGG_11335	78	88	yes	yes	102.06	no
INIFVAK	MGG_11335	234	240	yes	yes	88.734	no
ISIYEDPTFPVAASVTTDDYK	MGG_11335	121	141	yes	yes	278.16	no
LQIAACFK	MGG_11335	365	372	yes	yes	85.359	no
NIGCHVASLNPGK	MGG_11335	142	154	yes	yes	218.18	no
TWGWIDTWK	MGG_11335	568	576	yes	yes	126.41	no
VEDVTGQPWSR	MGG_11335	160	170	yes	yes	153.05	no
AAVDEIVLVGGSTR	MGG_11513	333	346	yes	yes	116.84	no
AGEPVLEVVFEVDVNGILK	MGG_11513	474	492	yes	yes	95.264	no
AVITVPAYFNDNQR	MGG_11513	145	158	yes	yes	135.86	no
EKIENTMSEAMAQLELGESTADDLK	MGG_11513	573	597	yes	yes	299.71	no
GTLDPVTQVLK	MGG_11513	316	326	yes	yes	69.275	no
IENTMSEAMAQLELGESTADDLK	MGG_11513	575	597	yes	yes	308.73	no
IENTMSEAMAQLELGESTADDLKK	MGG_11513	575	598	yes	yes	188.41	no
LLSDYFGGK	MGG_11513	353	361	yes	yes	85.212	no
LSTSEIENMISEAEK	MGG_11513	515	529	yes	yes	153.75	no
VEDIISDPTLALK	MGG_11513	554	566	yes	yes	115.57	no
VEVEYLGTTHK	MGG_11513	106	116	yes	yes	116.55	no
DSMPFHQDDSGI	MGG_11608	586	597	yes	yes	169.93	yes
EPIFPTPYNMVR	MGG_11608	443	454	yes	yes	111.46	yes
EYWLSIEEK	MGG_11608	73	81	yes	yes	204.36	yes
FEMVFEPGK	MGG_11608	259	267	yes	yes	88.948	yes
FEMVFEPGKK	MGG_11608	259	268	yes	yes	102.61	yes
KFEMVFEPGK	MGG_11608	258	267	yes	yes	148.32	yes
KFEMVFEPGKK	MGG_11608	258	268	yes	yes	169.58	yes
NTVEYDGVPGVTQCPIAPGK	MGG_11608	137	156	yes	yes	231.58	yes
SGADCSPAVDPTAWR	MGG_11608	334	348	yes	yes	152.85	yes
VFDREPIFPTPYNMVR	MGG_11608	439	454	yes	yes	156.36	yes
VVNVAADAHFEFSIDGHELTVIGADLVPIKPYK	MGG_11608	273	305	yes	yes	220.24	yes
VVQVSIAQR	MGG_11608	308	316	yes	yes	132.08	yes
YDASSTAEPTSVSDVK	MGG_11608	357	372	yes	yes	145.06	yes
YDASSTAEPTSVSDVKR	MGG_11608	357	373	yes	yes	196.38	yes
YDIIVEANATPGNYWLR	MGG_11608	317	333	yes	yes	251.03	yes
YSIDTDFYK	MGG_11608	55	63	yes	yes	105.57	yes
ANANECAPYLNDVAK	MGG_11657	209	223	yes	yes	197.3	no
FYNTMVNHDK	MGG_11657	163	172	yes	yes	158.37	no
KLAVASTYLPAAEIVNK	MGG_11657	322	338	yes	yes	114.29	no
LAVASTYLPAAEIVNK	MGG_11657	323	338	yes	yes	153.95	no
SLVGITQTLDAACR	MGG_11657	195	208	yes	yes	219.03	no
CQLDVQVAFSG	MGG_11750	324	334	yes	yes	173.39	yes
DKQICTCFNK	MGG_11750	185	194	yes	yes	125.48	yes
GWSGADISAIVPDNYK	MGG_11750	263	278	yes	yes	198.57	yes
HDNAYVGGLEDADGIGLNIPPGK	MGG_11750	301	323	yes	yes	300.97	yes
HDQPADVK	MGG_11750	69	76	yes	yes	122.52	yes
KTPMGQFAGTWIESDFGSSINK	MGG_11750	241	262	yes	yes	310.3	yes
TPMGQFAGTWIESDFGSSINK	MGG_11750	242	262	yes	yes	447.43	yes
VCFAGTCSTVWPGGK	MGG_11750	286	300	yes	yes	171.62	yes
VVSWTNTYDGSPFIK	MGG_11750	54	68	yes	yes	131.43	yes
AVVDVLAK	MGG_11861	141	148	yes	yes	95.352	yes
DIPNLQK	MGG_11861	76	82	yes	yes	77.944	yes
DYGEIFSFICGAGDSCK	MGG_11861	393	409	yes	yes	259.48	yes
GIAYQQAVGAAGAATTQK	MGG_11861	44	61	yes	yes	161.87	yes
KWTETTALYSDR	MGG_11861	275	286	yes	yes	154.66	yes
MLDDAGIYVIADLGEPSTSIDR	MGG_11861	105	126	yes	yes	258.41	yes
MLDDAGIYVIADLGEPSTSIDRENPEWNTK	MGG_11861	105	134	yes	yes	143.8	yes
NFDALVNVMK	MGG_11861	322	331	yes	yes	119.62	yes
SATCAPSSSLSEKDYGEIFSFICGAGDSCK	MGG_11861	380	409	yes	yes	133.09	yes
TFVDPLADEK	MGG_11861	62	71	yes	yes	100.25	yes
VYQIDPTANHDACMK	MGG_11861	90	104	yes	yes	151.26	yes
WMGVGYATNDDK	MGG_11861	192	203	yes	yes	118.91	yes
WMGVGYATNDDKDIR	MGG_11861	192	206	yes	yes	202.65	yes
WTETTALYSDR	MGG_11861	276	286	yes	yes	94.692	yes
AIESGEINLK	MGG_12300	75	84	yes	yes	68.224	no
AIVNTHHHWDHSGGNK	MGG_12300	85	100	yes	yes	77.746	no
AIVNTHHHWDHSGGNKK	MGG_12300	85	101	yes	yes	103.61	no
DALELPDLPIIGGK	MGG_12300	104	117	yes	yes	106.29	no
DAVIIDPANPEEAAPPIKK	MGG_12300	56	74	yes	yes	157.52	no
FGISVLQSEPVQK	MGG_12300	216	228	yes	yes	188.99	no
TLAALPDDTR	MGG_12300	193	202	yes	yes	93.178	no
CLNTWIFQLGCK	MGG_12523	483	494	yes	yes	174.02	yes
FSSYDDFNFK	MGG_12523	51	60	yes	yes	179.37	yes
GANPFECPSNTDNQCKPK	MGG_12523	19	36	yes	yes	220.31	yes
GVTIVYPPQPNKPK	MGG_12523	155	168	yes	yes	174.41	yes
QAGGFNWSDLNPGK	MGG_12523	37	50	yes	yes	131.42	yes
APIVVVQLHYR	MGG_12798	159	169	yes	yes	112.94	yes
ASLASVPTWK	MGG_12798	432	441	yes	yes	105.52	yes
EGLLNLGMR	MGG_12798	184	192	yes	yes	128.57	yes
EPPLFAGAIHQSGSVTAR	MGG_12798	241	258	yes	yes	149.3	yes
EQCLFWR	MGG_12798	540	546	yes	yes	91.584	yes
FEPVTWPEPFDGVK	MGG_12798	74	87	yes	yes	143.24	yes
FGSQSGYDQTFHK	MGG_12798	328	340	yes	yes	184.36	yes
HIASFGGDKDAVTIGGR	MGG_12798	204	220	yes	yes	156.17	yes
LSAAWSDYAYICPSQETGYR	MGG_12798	412	431	yes	yes	218.6	yes
LYHDYDPALTWPFQPVEGGPLLEK	MGG_12798	304	327	yes	yes	242.42	yes
SAGGHSVGIHYFHNYGEGAK	MGG_12798	221	240	yes	yes	238.32	yes
WEGSPEWPAYKPAGYGLDSEPASQLVVRPNQGTK	MGG_12798	498	531	yes	yes	131.9	yes
YTWADPTTQHPDVSQIYHAYLASFVTAGDPNTHR	MGG_12798	464	497	yes	yes	61.228	yes
ACSSYPTFDPATGEATEFIFYADSTEEPVAPFAGSVVGK	MGG_13009	41	79	yes	yes	148.97	yes
ALPQVSAVAK	MGG_13009	29	38	yes	yes	93.429	yes
ALPQVSAVAKPR	MGG_13009	29	40	yes	yes	116.3	yes
CFPDGGEEGLR	MGG_13009	105	115	yes	yes	98.033	yes
DASASEPFDQYEIR	MGG_13009	180	193	yes	yes	218.18	yes
KDASASEPFDQYEIR	MGG_13009	179	193	yes	yes	242.07	yes
LANPNLAIAR	MGG_13009	80	89	yes	yes	160.54	yes
LTLAGGEDENIILIGQGPVAHR	MGG_13009	125	146	yes	yes	331.42	yes
SADSPLR	MGG_13009	197	203	yes	yes	92.677	yes
SLVPLLDR	MGG_13221	10	17	yes	yes	97.798	no
TASGIFLPESSVK	MGG_13221	29	41	yes	yes	179.57	no
TPMGVAIGDR	MGG_13221	63	72	yes	yes	84.213	no
VGEQEYHLFR	MGG_13221	85	94	yes	yes	170.68	no
VLAVGPGGLDKDGK	MGG_13221	48	61	yes	yes	113.35	no
VLIPQYGGSPVK	MGG_13221	73	84	yes	yes	142.92	no
AAVFMHVR	MGG_13578	343	350	yes	yes	118.06	yes
AGFLLSYPEEQR	MGG_13578	277	288	yes	yes	138.98	yes
DDLPETPGIWENWGK	MGG_13578	142	156	yes	yes	128.28	yes
DGGDPAHDPSLSTAPEYDLFSVEFTEGEPVQR	MGG_13578	245	276	yes	yes	173.07	yes
FQTYMDLHK	MGG_13578	221	229	yes	yes	92.439	yes
HMHDVLGFDGVTPAWYR	MGG_13578	68	84	yes	yes	326.05	yes
IGPEAGVQIWGSK	MGG_13578	291	303	yes	yes	141.44	yes
KVVLATGLKDDLPETPGIWENWGK	MGG_13578	133	156	yes	yes	101.59	yes
LKDGGDPAHDPSLSTAPEYDLFSVEFTEGEPVQR	MGG_13578	243	276	yes	yes	154.42	yes
VVLATGLKDDLPETPGIWENWGK	MGG_13578	134	156	yes	yes	215.15	yes
AEFYYSCAQVR	MGG_13622	181	191	yes	yes	92.051	yes
AEHIAIHGAHDGK	MGG_13622	168	180	yes	yes	138.02	yes
HPGPAQVYVSLAPGSVK	MGG_13622	96	112	yes	yes	96.591	yes
IEFEVPETLPDGEYLVR	MGG_13622	151	167	yes	yes	123.64	yes
TDDAAINFSVWGGK	MGG_13622	215	228	yes	yes	122.51	yes
TDVFTVKPGDSLGLR	MGG_13622	72	86	yes	yes	115.14	yes
TSYPLIPGIAVAPGGTVR	MGG_13622	229	246	yes	yes	111.79	yes
LFDNDHSDCTGSGLAILSR	MGG_13654	80	98	yes	yes	307.11	yes
LFDNDHSDCTGSGLAILSRPGSDNLGAAGK	MGG_13654	80	109	yes	yes	313.51	yes
LPENYVR	MGG_13654	59	65	yes	yes	89.673	yes
NIGSAGPDAGALCR	MGG_13654	66	79	yes	yes	204.56	yes
NLFVGAATGDWR	MGG_13654	42	53	yes	yes	216.45	yes
PGSDNLGAAGK	MGG_13654	99	109	yes	yes	190.96	yes
QAVYISCVTCTNCT	MGG_13654	110	123	yes	yes	256.31	yes
AKPFGAADFK	MGG_13764	556	565	yes	yes	71.524	yes
APFDGWAEDVTNPGEFK	MGG_13764	162	178	yes	yes	220.32	yes
DVVWLGR	MGG_13764	489	495	yes	yes	103.29	yes
GAAHLVGYDGVSPGPTIIVPR	MGG_13764	115	135	yes	yes	178.67	yes
INGITFADVNNR	MGG_13764	424	435	yes	yes	100.88	yes
PVTNNAISHFFR	MGG_13764	403	414	yes	yes	167.12	yes
SVMPYEAAGLK	MGG_13764	478	488	yes	yes	74.376	yes
THFIDPMEQR	MGG_13764	544	553	yes	yes	102.06	yes
TPLPIPPIK	MGG_13764	73	81	yes	yes	109.01	yes
TPLPIPPIKEPLK	MGG_13764	73	85	yes	yes	96.464	yes
VAAPDTSVVPSALR	MGG_13764	383	396	yes	yes	101.93	yes
VDIVNQNLDSYWAAK	MGG_13764	592	606	yes	yes	171.05	yes
YDIPLVLTAK	MGG_13764	232	241	yes	yes	65.305	yes
AAFGLEFVK	MGG_13765	306	314	yes	yes	86.833	yes
AAGVNAIGQTVR	MGG_13765	512	523	yes	yes	106.2	yes
ALGGVGVILEHR	MGG_13765	159	170	yes	yes	107.79	yes
DIITEAGYGDELDVLETR	MGG_13765	372	389	yes	yes	214.23	yes
FLTTEQALADTAYFAQNVK	MGG_13765	188	206	yes	yes	299.04	yes
LAFVDGEWDPWR	MGG_13765	500	511	yes	yes	86.898	yes
LTHVVDTLLLGK	MGG_13765	283	294	yes	yes	197.21	yes
LVDLEYSTIACR	MGG_13765	462	473	yes	yes	188.04	yes
STCFDSYNPASYQSATLR	MGG_13765	411	428	yes	yes	249.75	yes
YEPHADGTFPLR	MGG_13765	106	117	yes	yes	122.33	yes
YFEAAAVYGPAACVETTQK	MGG_13765	264	282	yes	yes	162.97	yes
YGGFDISYPR	MGG_13765	490	499	yes	yes	118.5	yes
YYGTSVPTPDFSTENLR	MGG_13765	171	187	yes	yes	123.84	yes
LGGELTVDER	MGG_13806	34	43	yes	yes	93.111	no
NKIEAELEK	MGG_13806	88	96	yes	yes	164.68	no
QAFDDAIAELDSLSEESYR	MGG_13806	198	216	yes	yes	460.79	no
SATDVAQTELTPTHPIR	MGG_13806	155	171	yes	yes	269.93	no
TAATAAHEAYK	MGG_13806	144	154	yes	yes	114.5	no
VCQDVLDVLDESLIPNAASGESK	MGG_13806	97	119	yes	yes	290.16	no
YDEMVTYMK	MGG_13806	21	29	yes	yes	99.139	no
YLAEFASGEK	MGG_13806	132	141	yes	yes	75.378	no
APTTLGETHFGLQK	MGG_13993	248	261	yes	yes	158.08	yes
NLISLLYSTNDDPLK	MGG_13993	220	234	yes	yes	223.31	yes
QANTKPVGLSITDK	MGG_13993	84	97	yes	yes	113.77	yes
SPFNPTHVLGK	MGG_13993	53	63	yes	yes	155.15	yes
SVFLSGTEGLETELR	MGG_13993	98	112	yes	yes	149.23	yes
VGAPLLSPPGTPPDK	MGG_13993	168	182	yes	yes	144.17	yes
DISASQAQACTADK	MGG_14157	320	333	yes	yes	174.84	yes
DMAVNLGPGASLK	MGG_14157	299	311	yes	yes	112.13	yes
DSSIANLESFTK	MGG_14157	146	157	yes	yes	172.27	yes
EDYISAVQCLQR	MGG_14157	183	194	yes	yes	177.3	yes
EWSDLSIAER	MGG_14157	173	182	yes	yes	95.502	yes
EWSDLSIAEREDYISAVQCLQR	MGG_14157	173	194	yes	yes	165.3	yes
FDDFLTVHIQQTPSIHNTANFLGWHR	MGG_14157	211	236	yes	yes	256.12	yes
GFQPYWNWNR	MGG_14157	254	263	yes	yes	126.67	yes
NPSSCTLENASIR	MGG_14157	159	171	yes	yes	192.5	yes
RNPSSCTLENASIR	MGG_14157	158	171	yes	yes	124.62	yes
SRFDDFLTVHIQQTPSIHNTANFLGWHR	MGG_14157	209	236	yes	yes	140.09	yes
YYVWQYEK	MGG_14157	237	244	yes	yes	98.299	yes
GSIEWAQNSLVWQEDSQAAK	MGG_14307	391	410	yes	yes	288.77	yes
QILDGLLAK	MGG_14307	176	184	yes	yes	117.72	yes
SFTEASHDSCKPDLIK	MGG_14307	205	220	yes	yes	249.75	yes
TSYWIQYETR	MGG_14307	293	302	yes	yes	155.84	yes
WSGEPEAILFAGR	MGG_14307	188	200	yes	yes	158.79	yes
YYADGNYVPAVR	MGG_14307	497	508	yes	yes	153.08	yes
APTFDTAVPISADFTDGK	MGG_14513	104	121	yes	yes	206.18	yes
ESVLGGHANTWYDPVTK	MGG_14513	59	75	yes	yes	264.58	yes
FEAFSDHGILYR	MGG_14513	397	408	yes	yes	177.06	yes
TVFDLDDNETALLHSTWGNR	MGG_14513	284	303	yes	yes	284.68	yes
WTPEQLR	MGG_14513	410	416	yes	yes	90.986	yes
AQGTWDELTSTPILPR	MGG_14917	27	42	yes	yes	186.58	yes
DHAGAAVVGTK	MGG_14917	205	215	yes	yes	172.27	yes
GGHMAAAIGDQVYTFGGEGSGK	MGG_14917	258	279	yes	yes	211.57	yes
GSAAVAVVGDTVYLAGGQR	MGG_14917	148	166	yes	yes	217.09	yes
LLPNLALPEPR	MGG_14917	194	204	yes	yes	91.087	yes
SDSGVFDEVEVLDTTTGIWSR	MGG_14917	280	300	yes	yes	372	yes
SLALVPGGLHDTVDTVSAFDTLSGK	MGG_14917	167	191	yes	yes	197.38	yes
SSALASIYHVPTNQWQQIADLPIPLNHPNAAVINGK	MGG_14917	70	105	yes	yes	203.02	yes
VYSVDFAAEEPR	MGG_14917	234	245	yes	yes	115.7	yes
WTLEDEQMPTAR	MGG_14917	246	257	yes	yes	175.86	yes
CGDSAYSFALVK	MGG_15022	77	88	yes	yes	145.25	yes
ELGPGVGLYGQGDVFTYCHTGGLGDLLCSQVAPAAIAIDGSA	MGG_15022	101	142	yes	yes	100.82	yes
GTAADYAVR	MGG_15022	89	97	yes	yes	113.5	yes
INGGAASNQTCTLDNPAVPNSAVTK	MGG_15022	52	76	yes	yes	184.15	yes
KTVDNTPTNVNFK	MGG_15022	39	51	yes	yes	321.71	yes
TVDNTPTNVNFK	MGG_15022	40	51	yes	yes	232.79	yes
DFNELVNLGK	MGG_15536	180	189	yes	yes	100.71	no
SAADAVLEYLKDPDLK	MGG_15536	145	160	yes	yes	162.31	no
SAADAVLEYLKDPDLKDFDK	MGG_15536	145	164	yes	yes	121.63	no
SLGDVPHEVVR	MGG_15536	134	144	yes	yes	132.78	no
WILDELHGK	MGG_15536	401	409	yes	yes	76.827	no
AKGDNDPLDVCEIGELVGYTGQVK	MGG_15739	115	138	yes	yes	129.12	no
ATNEWFR	MGG_15739	187	193	yes	yes	119.57	no
GYLWNYGAFPQTWEDPNAVHPETK	MGG_15739	91	114	yes	yes	147.35	no
HLPGLLR	MGG_15739	180	186	yes	yes	74.832	no
LEISKDELLNPIK	MGG_15739	60	72	yes	yes	199.43	no
TQPGDVSTTNLSVSQSPSR	MGG_15739	237	255	yes	yes	158.91	no
VAAEQLPPLPPHEELAPAK	MGG_15739	256	274	yes	yes	82.069	no
VIVIDVNDPLASK	MGG_15739	158	170	yes	yes	123.51	no
AGPHAEETFEEFSAR	MGG_15895	56	70	yes	yes	174.9	no
EELGIPLKEDLYPEGEEAAH	MGG_15895	148	167	yes	yes	197.25	no
NLNNAFAYDLVPSPEVLK	MGG_15895	87	104	yes	yes	251.84	no
QYLEELKPLR	MGG_15895	138	147	yes	yes	92.439	no
VNDFATAVR	MGG_15895	113	121	yes	yes	115.49	no
YEQEFEAVQDVFELQR	MGG_15895	71	86	yes	yes	224.05	no
AAEVEDVVDR	MGG_15950	69	78	yes	yes	94.692	yes
AWPMASIVR	MGG_15950	456	464	yes	yes	72.485	yes
DAITAHGIVPDTTNGGIGVGR	MGG_15950	357	377	yes	yes	122.63	yes
DSANQLQSYMPVLK	MGG_15950	133	146	yes	yes	157.97	yes
ESIAGLFR	MGG_15950	152	159	yes	yes	94.401	yes
GPVINAIGGPHAGPGK	MGG_15950	440	455	yes	yes	155.11	yes
GVNDNPYFMR	MGG_15950	430	439	yes	yes	79.474	yes
ILTSDDDDEITR	MGG_15950	465	476	yes	yes	135.86	yes
LFENAFPNTLDTAIK	MGG_15950	91	105	yes	yes	132.5	yes
TQDADFFGK	MGG_15950	232	240	yes	yes	91.584	yes
YLLTSPYCNSFQAPVESK	MGG_15950	168	185	yes	yes	188.13	yes
KVYGCPLPINVEATLCA	MGG_16187	136	152	yes	yes	187.31	yes
TLTSPLFIGYSFSSNPDYGYYELSSEWGNPFADK	MGG_16187	73	106	yes	yes	170.33	yes
TLTSPLFIGYSFSSNPDYGYYELSSEWGNPFADKR	MGG_16187	73	107	yes	yes	320.65	yes
VTLSPGAGCQDFNCAPNDAGCYSR	MGG_16187	108	131	yes	yes	214.54	yes
VTLSPGAGCQDFNCAPNDAGCYSRPDMK	MGG_16187	108	135	yes	yes	208.28	yes
VTLSPGAGCQDFNCAPNDAGCYSRPDMKK	MGG_16187	108	136	yes	yes	70.451	yes
VYGCPLPINVEATLCA	MGG_16187	137	152	yes	yes	187.42	yes
ADSLTEEQVSEFK	MGG_16201	2	14	yes	yes	201.75	no
DNNGFISAAELR	MGG_16201	96	107	yes	yes	164.64	no
DTDSEEEIREAFK	MGG_16201	79	91	yes	yes	270.74	no
EADQDGDGRIDYNEFVQLMMQK	MGG_16201	128	149	yes	yes	186.68	no
EAFSLFDKDGDGQITTK	MGG_16201	15	31	yes	yes	311.99	no
HVMTSIGEK	MGG_16201	108	116	yes	yes	163.15	no
IDYNEFVQLMMQK	MGG_16201	137	149	yes	yes	302.2	no
LTDDEVDEMIR	MGG_16201	117	127	yes	yes	178.55	no
MKDTDSEEEIR	MGG_16201	77	87	yes	yes	107.83	no
VFDRDNNGFISAAELR	MGG_16201	92	107	yes	yes	175.29	no
AAGAYPVSATISGSVSGR	MGG_16377;MGG_05489	301	318	yes	no	111.39	yes
AVGILFDR	MGG_16377;MGG_05489	660	667	yes	no	94.662	yes
DWSNPSTDDPYFPFSR	MGG_16377;MGG_05489	560	575	yes	no	178.58	yes
ELPTDIGLDPWSPR	MGG_16377;MGG_05489	383	396	yes	no	115.29	yes
FYANFFANR	MGG_16377;MGG_05489	92	100	yes	no	148.98	yes
GIATAVFAESFTMVER	MGG_16377;MGG_05489	367	382	yes	no	133.05	yes
GNLQLAVNAR	MGG_16377;MGG_05489	627	636	yes	no	110.31	yes
IWVDNLIR	MGG_16377;MGG_05489	552	559	yes	no	91.626	yes
NFSGTVQVAK	MGG_16377;MGG_05489	278	287	yes	no	129.63	yes
NLEPNPLFYDNVWK	MGG_16377;MGG_05489	483	496	yes	no	147.37	yes
PLLIFALPHHVK	MGG_16377;MGG_05489	335	346	yes	no	96.015	yes
QGHGLSVSHTDR	MGG_16377;MGG_05489	121	132	yes	no	72.29	yes
SFDWFHGHSWAR	MGG_16377;MGG_05489	576	587	yes	no	169.93	yes
SLQSYFLMADDNDVQPR	MGG_16377;MGG_05489	637	653	yes	no	184.98	yes
SQFIYGPGNPVQSFQDPLFR	MGG_16377;MGG_05489	133	152	yes	no	168.69	yes
TGTYTLSWK	MGG_16377;MGG_05489	319	327	yes	no	88.819	yes
EDIKLPEGSDK	MGG_16739	114	124	yes	yes	145.25	no
EVFIVVTK	MGG_16739	146	153	yes	yes	127.56	no
LPEGSDKAEEVAK	MGG_16739	118	130	yes	yes	72.846	no
QQDENKEVFIVVTK	MGG_16739	140	153	yes	yes	205.46	no
SDEQHEHTFDSTDAGASTTYPMQCSALR	MGG_16739	2	29	yes	yes	130.46	no
VHLVAIDIFTNK	MGG_16739	59	70	yes	yes	182.16	no
ALDETVSLAR	MGG_17123	74	83	yes	yes	99.802	yes
CDDIDGNCHQEGWGGHWR	MGG_17123	130	147	yes	yes	119.23	yes
IFHLEPVGEGVLEHYADSHAECLELAK	MGG_17123	195	221	yes	yes	117.08	yes
LNTFWAGDLMHR	MGG_17123	183	194	yes	yes	148.32	yes
SLEGLCGFGYTVAAGK	MGG_17123	167	182	yes	yes	162.49	yes
ELSIAVPGK	MGG_17153	165	173	yes	yes	81.119	yes
EVDMIAYTAEQVPK	MGG_17153	174	187	yes	yes	186.74	yes
GLGGGYAWSLGEDTFDYSHLVTLR	MGG_17153	396	419	yes	yes	254.23	yes
INAAVDFINVMAYDLMNR	MGG_17153	188	205	yes	yes	304.42	yes
INDIVFAK	MGG_17153	388	395	yes	yes	104.21	yes
LGYDCVDMDWEFPGGNGQDYK	MGG_17153	116	136	yes	yes	214.18	yes
LNLGFAFYAK	MGG_17153	236	245	yes	yes	107.29	yes
NVAATVDR	MGG_17153	108	115	yes	yes	97.798	yes
VCMAIGGWGDNVGFSK	MGG_17153	79	94	yes	yes	153.74	yes
VSEIETFPLLLQDIK	MGG_17153	144	158	yes	yes	206.1	yes
YEPFKPISEIR	MGG_17153	60	70	yes	yes	118.71	yes
YIALGCEPK	MGG_17153	226	234	yes	yes	92.439	yes
AAPGTDIWR	MGG_17532	41	49	yes	yes	101.28	no
EICWVFADDMK	MGG_17532	187	197	yes	yes	106.18	no
KPPTTDVYNAPTHAPAGTK	MGG_17532	50	68	yes	yes	213.91	no
SGVEMLNGTPLLGTVATDR	MGG_17532	118	136	yes	yes	295.3	no
TVDATIFLQK	MGG_17532	153	162	yes	yes	114.89	no
WADWSISPVALKPDGK	MGG_17532	137	152	yes	yes	162.31	no
APGDPGEGDVIYGGSR	MGG_17595	362	377	yes	yes	182.08	no
AWELPGWEPK	MGG_17595	496	505	yes	yes	106.42	no
SATYSDLHSGNNYIVVR	MGG_17595	345	361	yes	yes	223.36	no
TNFLLPTR	MGG_17595	317	324	yes	yes	80.165	no
VVLATNAYTSALHPGFAK	MGG_17595	299	316	yes	yes	191.95	no
AAAAAAAGGSGDQK	MGG_17596	139	152	yes	yes	81.338	no
APAVTAPPSPGLIDLR	MGG_17596	202	217	yes	yes	151.1	no
DKVAAAVSGDAPQQK	MGG_17596	174	188	yes	yes	148.68	no
HLDFVQNANGVFGLDVADAEK	MGG_17596	90	110	yes	yes	185.61	no
LAQSPSDASILDALNTHLSSR	MGG_17596	27	47	yes	yes	285.94	no
LKEGEADDHKGPVELVAPPADAPAGAR	MGG_17596	305	331	yes	yes	65.248	no
VAAAVSGDAPQQK	MGG_17596	176	188	yes	yes	136.36	no
VAVDAEEVLYVKPPVDAK	MGG_17596	111	128	yes	yes	145.1	no
VFFDGWK	MGG_17596	332	338	yes	yes	73.039	no

## Sheet: Supplementary data 2
Supplementary data 2. LC-MS/MS Identified MoEf1α peptides from barley apoplastic fluid after plants infected with P131 .
Data shown the results combining three independent experiments.
Sequence	Mass	Proteins	Start position	End position	Unique (Groups)	Unique (Proteins)	Score	signal peptide
IGGIGTVPVGR	1024.6	MGG_03641	244	254	yes	no	110.87	no
STTTGHLIYK	1119.59	MGG_03641	21	30	yes	no	51.445	no
AGGGGSDDCLGISAR	1391.61	MGG_00081	160	174	yes	yes	80.522	yes
FNLLSLR	861.507	MGG_00081	34	40	yes	yes	110.61	yes
SASPVHFAYFQAAHR	1687.82	MGG_00081	41	55	yes	yes	101.32	yes
AHVAYDLGPQR	1225.62	MGG_00283	113	123	yes	yes	99.688	yes
TGHAGDDFVWK	1231.56	MGG_00283	124	134	no	no	127.4	yes
YFSADFQSK	1091.49	MGG_00283	68	76	yes	yes	111.95	yes
EACAENCAMEGR	1396.52	MGG_02532	84	95	yes	yes	111.06	yes
IYQPAAETLDCGAR	1563.74	MGG_02532	58	71	yes	yes	94.465	yes
SGCAWNPNR	1060.45	MGG_02532	253	261	yes	yes	80.229	yes
VDTLKPMTVVTQFPTDASGK	2134.1	MGG_02532	276	295	yes	yes	65.16	yes
VYLLDETEAK	1179.6	MGG_02532	125	134	yes	yes	106.6	yes
YMALGATGGMGDALAR	1553.73	MGG_02532	339	354	yes	yes	116.54	yes
SIGWNLGDSGR	1160.56	MGG_02710	122	132	yes	yes	76.943	no
YAIVVDHGK	1000.53	MGG_02710	136	144	yes	yes	94.302	no
AGFAGDDAPR	975.441	MGG_03982	21	30	no	no	87.308	no
AVFPSIVGR	944.544	MGG_03982	31	39	no	no	92.187	no
IWHHTFYNELR	1514.74	MGG_03982	87	97	no	no	100.55	no
EITALAPSSMK	1146.6	MGG_03982	318	328	no	no	118.71	no
GVTFGVDQIPWDK	1460.73	MGG_04732	58	70	yes	yes	99.283	yes
GVTFGVDQIPWDKYDDVK	2081.01	MGG_04732	58	75	yes	yes	53.21	yes
LAGFSVWELGGDYK	1540.76	MGG_04732	407	420	yes	yes	145.55	yes
SAPEELPK	869.449	MGG_04732	92	99	yes	yes	79.116	yes
YNLDGLDFDWEYPNK	1887.83	MGG_04732	148	162	yes	yes	105.25	yes
ATISLYAMDVDPCTGETR	1998.9	MGG_04757	278	295	yes	yes	107.14	yes
ATVEINGIQQTR	1328.7	MGG_04757	330	341	yes	yes	162.38	yes
IIASTGLR	829.502	MGG_04757	298	305	yes	yes	138.37	yes
INDPNGVFSVGYK	1408.7	MGG_04757	139	151	yes	yes	112.89	yes
VELALLGIDNPSPNAEITPTR	2219.18	MGG_04757	248	268	yes	yes	126.48	yes
ATDVMIAGK	904.469	MGG_05155	209	217	yes	yes	93.374	no
FDNLYGCR	1043.45	MGG_05155	192	199	yes	yes	120.46	no
IEAQSQQVGLNACGL	1586.77	MGG_05344	123	137	yes	yes	161.67	yes
SINVLAIDHASGFNIGLAAMNDLTNGQAGSLGR	3296.66	MGG_05344	90	122	yes	yes	32.798	yes
SLTAVSCSDGANGLITK	1692.84	MGG_05344	33	49	yes	yes	205.72	yes
YGWQTQGQIR	1235.6	MGG_05344	50	59	yes	yes	190.51	yes
TNQITITNDK	1146.59	MGG_06958	497	506	yes	yes	103.19	no
IINEPTAAAIAYGLDK	1658.89	MGG_06958	176	191	no	no	123.64	no
IINEPTAAAIAYGLDKK	1786.98	MGG_06958	176	192	no	no	71.742	no
AGANVDPAFAK	1059.53	MGG_07625	27	37	yes	yes	140.11	no
FVEEWYR	1027.48	MGG_07625	38	44	yes	yes	129.16	no
TLAEGANLFAK	1133.61	MGG_07646	324	334	yes	yes	111.46	yes
YGPIDFQVR	1093.56	MGG_07646	388	396	yes	yes	111.01	yes
EAYPGDVFYLHSR	1552.73	MGG_07752	285	297	yes	no	101.39	no
ELIIGDR	814.455	MGG_07752	166	172	no	no	120.52	no
VIILGDSGVGK	1056.62	MGG_08144	11	21	yes	no	93.598	no
FQSLGVAFYR	1186.61	MGG_08144	70	79	no	no	167.24	no
AEVDSAIVGPK	1084.58	MGG_08355	39	49	yes	yes	91.265	yes
FIINYAFDK	1129.58	MGG_08355	81	89	yes	yes	111.95	yes
FADAIEAFLK	1123.59	MGG_08480	281	290	yes	yes	93.649	yes
GYYVVASDR	1028.49	MGG_08480	92	100	yes	yes	125.81	yes
VATEYPTLQPK	1245.66	MGG_08480	192	202	yes	yes	113.18	yes
VSTLESTLPNFTAADFAK	1910.96	MGG_08480	212	229	yes	yes	114.56	yes
VTMVEADHEEAVNK	1570.73	MGG_08480	235	248	yes	yes	153.34	yes
LFGVTTLDVVR	1218.7	MGG_09367	92	102	no	no	159.37	no
RLFGVTTLDVVR	1374.8	MGG_09367	161	172	yes	yes	95.417	no
DLPLPWWDETK	1398.68	MGG_09614	184	194	yes	yes	103.88	no
FLGLFPDTTIR	1278.7	MGG_09614	360	370	yes	yes	111.61	no
APFDGWAEDVTNPGEFK	1878.84	MGG_13764	162	178	yes	yes	243.3	yes
DYYYPNQQSAR	1403.61	MGG_13764	179	189	yes	yes	117.31	yes
FLDAAVSR	877.466	MGG_13764	285	292	yes	yes	113.14	yes
FVNNAALPNSVHLHGSYSR	2082.04	MGG_13764	143	161	yes	yes	96.153	yes
GAAHLVGYDGVSPGPTIIVPR	2075.12	MGG_13764	115	135	yes	yes	115.15	yes
SFALYFSPVGSSSAK	1546.77	MGG_13764	293	307	yes	yes	128.67	yes
SVMPYEAAGLK	1164.58	MGG_13764	478	488	yes	yes	96.331	yes
THFIDPMEQR	1272.59	MGG_13764	544	553	yes	yes	109.66	yes
TPLPIPPIKEPLKK	1569.99	MGG_13764	73	86	yes	yes	77.527	yes
VAAPDTSVVPSALR	1381.76	MGG_13764	383	396	yes	yes	126.19	yes
VDIVNQNLDSYWAAK	1734.86	MGG_13764	592	606	yes	yes	160.15	yes
KVYGCPLPINVEATLCA	1903.95	MGG_16187	136	152	yes	yes	69.261	yes
VTLSPGAGCQDFNCAPNDAGCYSR	2616.08	MGG_16187	108	131	yes	yes	58.952	yes
VTLSPGAGCQDFNCAPNDAGCYSRPDMK	3087.29	MGG_16187	108	135	yes	yes	109.97	yes
