# Supplementary material for: Plant immunity suppression by an exo-β-1,3-glucanase and an elongation factor 1α of the rice blast fungus
Source: Nat Commun. 2023 Sep 7;14:5491. doi: 10.1038/s41467-023-41175-z (PMC10484928; doi:10.1038/s41467-023-41175-z)
Supplement: Supplementary file 5 — Source Data [file 41467_2023_41175_MOESM5_ESM.xlsx]

## Sheet: Statistical summary
Figures	Significance test methods	Significant test objects		p-value	Summary
Figure 1b	one-way ANOVA	Growth inhibition rate on 200 mg/ml CR	P131 vs ∆ebg1	0.0184	*
			P131 vs ∆ebg1/Ebg1	0.9732	ns
			∆ebg1 vs ∆ebg1/Ebg1	0.0131	*
		Growth inhibition rate on 100 mg/ml CFW	P131 vs ∆ebg1	<0.0001	****
			P131 vs ∆ebg1/Ebg1	0.3671	ns
			∆ebg1 vs ∆ebg1/Ebg1	<0.0001	****
Figure 1e	one-way ANOVA	Fungal infection type on rice plants	Typical leasions of P131 vs ∆ebg1	<0.0001	****
			Typical leasions of P131 vs ∆ebg1/Ebg1	0.6408	ns
			Typical leasions of ∆ebg1 vs ∆ebg1/Ebg1	<0.0001	****
			Dark brown flecks of P131 vs ∆ebg1	0.0001	***
			Dark brown flecks of P131 vs ∆ebg1/Ebg1	0.8690	ns
			Dark brown flecks of ∆ebg1vs∆ebg1/Ebg1	<0.0001	****
		Fungal infection type on barley plants	Typical leasions of P131 vs ∆ebg1	0.0003	***
			Typical leasions of P131 vs ∆ebg1/Ebg1	0.6864	ns
			Typical leasions of ∆ebg1 vs ∆ebg1/Ebg1	0.0002	***
			Dark brown flecks of P131 vs ∆ebg1	0.0019	**
			Dark brown flecks of P131 vs∆ebg1/Ebg1	0.9902	ns
			Dark brown flecks of ∆ebg1vs∆ebg1/Ebg1	0.0022	**
Figure 1g	one-way ANOVA	Penetration rate at 18 hours post inoculation	P131 vs ∆ebg1	0.0006	***
			P131 vs ∆ebg1/Ebg1	0.7157	ns
			∆ebg1 vs ∆ebg1/Ebg1	0.0011	**
		Penetration rate at 36 hours post inoculation	P131 vs ∆ebg1	0.0050	**
			P131 vs ∆ebg1/Ebg1	>0.9999	ns
			∆ebg1 vs ∆ebg1/Ebg1	0.0050	**
Figure 1h	one-way ANOVA	infection hyphae type (1 branch)	P131 vs ∆ebg1	0.0017	**
			P131 vs ∆ebg1/Ebg1	0.3923	ns
			∆ebg1 vs ∆ebg1/Ebg1	0.0006	***
		infection hyphae type (2 branch)	P131 vs ∆ebg1	0.0718	ns
			P131 vs ∆ebg1/Ebg1	0.8906	ns
			∆ebg1 vs ∆ebg1/Ebg1	0.1293	ns
		infection hyphae type (3 or more branches)	P131 vs ∆ebg1	0.0004	***
			P131 vs ∆ebg1/Ebg1	0.8514	ns
			∆ebg1 vs ∆ebg1/Ebg1	0.0003	***
Figure 1i	one-way ANOVA	cell to cell movement to adjacent cells	P131 vs ∆ebg1	0.0002	***
			P131 vs ∆ebg1/Ebg1	0.6324	ns
			∆ebg1 vs ∆ebg1/Ebg1	0.0003	***
Figure 1k	one-way ANOVA	Cells stained by DAB	P131 vs ∆ebg1	<0.0001	****
			P131 vs ∆ebg1/Ebg1	>0.9999	ns
			∆ebg1 vs ∆ebg1/Ebg1	<0.0001	****
Figure 1m	Student's t test	infection hyphae type after DPI treatment of P131	DMSO vs DPI, P131, 1 branch	0.5813	ns
			DMSO vs DPI, P131, 2 branches	0.7250	ns
			DMSO vs DPI, P131, 3 or more branches	0.8421	ns
	Student's t test	infection hyphae type after DPI treatment of ∆ebg1	DMSO vs DPI, ∆ebg1, 1 branch	0.0132	*
			DMSO vs DPI, ∆ebg1, 2 branches	0.0161	*
			DMSO vs DPI, ∆ebg1, 3 or more branches	0.0022	**
	Student's t test	infection hyphae type after DPI treatment of ∆ebg1/Ebg1	DMSO vs DPI, ∆ebg1/Ebg1, 1 branch	0.5666	ns
			DMSO vs DPI, ∆ebg1/Ebg1, 2 branches	>0.9999	ns
			DMSO vs DPI, ∆ebg1/Ebg1, 3 or more branches	0.6528	ns
Figure 3b	Student's t test	growth in MM-C with different sugar	Glucose vs Laminarin of ∆ebg1	0.0036	**
Figure 5g	one-way ANOVA	Fungal infection type on rice plants	Typical leasions of P131 vs ∆ef1a	<0.0001	****
			Typical leasions of P131 vs ∆ef1a/Ef1a	0.9801	ns
			Typical leasions of ∆ef1a vs ∆ef1a/Ef1a	<0.0001	****
			Dark brown flecks of P131 vs ∆ef1a	<0.0001	****
			Dark brown flecks of P131 vs ∆ef1a/Ef1a	0.9649	ns
			Dark brown flecks of ∆ef1a vs ∆ef1a/Ef1a	<0.0001	****
		Fungal infection type on barley plants	Typical leasions of P131 vs ∆ef1a	<0.0001	****
			Typical leasions of P131 vs ∆ef1a/Ef1a	0.5301	ns
			Typical leasions of ∆ef1a vs ∆ef1a/Ef1a	<0.0001	****
			Dark brown flecks of P131 vs ∆ef1a	<0.0001	****
			Dark brown flecks of P131 vs ∆ef1a/Ef1a	0.8578	ns
			Dark brown flecks of ∆ef1a vs ∆ef1a/Ef1a	<0.0001	****
Figure 5h	one-way ANOVA	Cells stained by DAB in ∆ef1a	P131 vs ∆ef1a	0.0002	***
			P131 vs ∆ef1a/Ef1a	0.9493	ns
			∆ef1a vs ∆ef1a/Ef1a	0.0002	***
Figure 5j	one-way ANOVA	Fungal infection type on rice plants	Typical leasions of P131 vs OEEBG1E378Q/E476Q-1	<0.0001	****
			Typical leasions of P131 vs OEEBG1E378Q/E476Q-6	<0.0001	****
			Typical leasions of OEEBG1E378Q/E476Q-1 vs OEEBG1E378Q/E476Q-1	0.5982	ns
			Dark brown flecks of P131 vs OEEBG1E378Q/E476Q-11	0.0071	**
			Dark brown flecks of P131 vs OEEBG1E378Q/E476Q-16	0.0118	*
			Dark brown flecks of OEEBG1E378Q/E476Q-1 vs OEEBG1E378Q/E476Q-2	0.8892	ns
		Fungal infection type on barley plants	Typical leasions of P131 vs OEEBG1E378Q/E476Q-1	<0.0001	****
			Typical leasions of P131 vs OEEBG1E378Q/E476Q-6	<0.0001	****
			Typical leasions of OEEBG1E378Q/E476Q-1 vs OEEBG1E378Q/E476Q-1	0.9700	ns
			Dark brown flecks of P131 vs OEEBG1E378Q/E476Q-11	<0.0001	****
			Dark brown flecks of P131 vs OEEBG1E378Q/E476Q-16	<0.0001	****
			Dark brown flecks of OEEBG1E378Q/E476Q-1 vs OEEBG1E378Q/E476Q-2	0.7447	ns
Figure 5k	one-way ANOVA	Cells stained by DAB in OEEBG1E378Q/E476Q	P131 vs OEEBG1E378Q/E476Q-1	<0.0001	****
			P131 vs OEEBG1E378Q/E476Q-6	<0.0001	****
			Typical leasions ofOEEBG1E378Q/E476Q-1 vs OEEBG1E378Q/E476Q-1	0.0346	*
Supplementary Figure 2d	one-way ANOVA	Colony diameter	P131 vs ∆ebg1	0.0687	ns
			P131 vs ∆ebg1/Ebg1	0.113	ns
			∆ebg1 vs ∆ebg1/Ebg1	0.0023	**
Supplementary Figure 2f	one-way ANOVA	Conidiation	P131 vs ∆ebg1	0.0309	*
			P131 vs ∆ebg1/Ebg1	0.5664	ns
			∆ebg1 vs ∆ebg1/Ebg1	0.1159	ns
Supplementary Figure 2h	one-way ANOVA	Conidia germination	P131 vs ∆ebg1	<0.0001	****
			P131 vs ∆ebg1/Ebg1	0.9969	ns
			∆ebg1 vs ∆ebg1/Ebg1	<0.0001	****
	one-way ANOVA	Appressorium formation	P131 vs ∆ebg1	0.0044	**
			P131 vs ∆ebg1/Ebg1	>0.9999	ns
			∆ebg1 vs ∆ebg1/Ebg1	0.0044	**
Supplementary Figure 3b	one-way ANOVA	18hpi penetrated barley leave sheath cells	P131 vs ∆ebg1	0.0007	***
			P131 vs ∆ebg1/Ebg1	0.7835	ns
			∆ebg1 vs ∆ebg1/Ebg1	0.0004	***
	one-way ANOVA	30hpi penetrated barley leave sheath cells	P131 vs ∆ebg1	0.0058	**
			P131 vs ∆ebg1/Ebg1	0.8214	ns
			∆ebg1 vs ∆ebg1/Ebg1	0.0108	*
Supplementary Figure 3c	one-way ANOVA	infection hyphae type (1 branch)	P131 vs ∆ebg1	0.0003	***
			P131 vs ∆ebg1/Ebg1	0.5177	ns
			∆ebg1 vs ∆ebg1/Ebg1	0.0002	***
		infection hyphae type (2 branch)	P131 vs ∆ebg1	0.0718	ns
			P131 vs ∆ebg1/Ebg1	0.971	ns
			∆ebg1 vs ∆ebg1/Ebg1	0.0963	ns
		infection hyphae type (3 or more branches)	P131 vs ∆ebg1	0.0002	***
			P131 vs ∆ebg1/Ebg1	0.7363	ns
			∆ebg1 vs ∆ebg1/Ebg1	0.0001	***
Supplementary Figure 3c	one-way ANOVA	Cells stained by DAB	P131 vs ∆ebg1	0.0003	***
			P131 vs ∆ebg1/Ebg1	0.9515	ns
			∆ebg1 vs ∆ebg1/Ebg1	0.0002	***
Supplementary Figure 3g	Student's t test	infection hyphae type after DPI treatment of P131	DMSO vs DPI, P131, 1 branch	0.2508	ns
			DMSO vs DPI, P131, 2 branches	0.1404	ns
			DMSO vs DPI, P131, 3 or more branches	0.6433	ns
Supplementary Figure 3g	Student's t test	infection hyphae type after DPI treatment of ∆ebg1	DMSO vs DPI, ∆ebg1, 1 branch	0.0206	*
			DMSO vs DPI, ∆ebg1, 2 branches	0.005	**
			DMSO vs DPI, ∆ebg1, 3 or more branches	0.0008	***
Supplementary Figure 3g	Student's t test	infection hyphae type after DPI treatment of ∆ebg1/Ebg1	DMSO vs DPI, ∆ebg1/Ebg1, 1 branch	0.1836	ns
			DMSO vs DPI, ∆ebg1/Ebg1, 2 branches	0.5391	ns
			DMSO vs DPI, ∆ebg1/Ebg1, 3 or more branches	0.1318	ns
Supplementary Figure 6c	Student's t test	Colony diameter of ∆ebg1	Glucose vs Laminarin	0.0004	***
		Colony diameter of ∆ebg1/Ebg1E378Q/E476Q-1	Glucose vs Laminarin	0.005	**
		Colony diameter of ∆ebg1/Ebg1E378Q/E476Q-6	Glucose vs Laminarin	0.0001	***
Supplementary Figure 6e	one-way ANOVA	Growth inhibition rate on 200 mg/ml CR	P131 vs. ∆ebg1	0.0391	*
			P131 vs ∆ebg1/EBG1E378Q/E476Q-1	0.0391	*
			P131 vs ∆ebg1/EBG1E378Q/E476Q-6	0.0422	*
			P131 vs ∆ebg1/Ebg1	0.999	ns
			∆ebg1 vs ∆ebg1/EBG1E378Q/E476Q-1	>0.9999	ns
			∆ebg1 vs ∆ebg1/EBG1E378Q/E476Q-6	>0.9999	ns
			∆ebg1 vs ∆ebg1/Ebg1	0.0573	ns
			∆ebg1/EBG1E378Q/E476Q-1 vs ∆ebg1/EBG1E378Q/E476Q-6	>0.9999	ns
			∆ebg1/EBG1E378Q/E476Q-1 vs ∆ebg1/Ebg1	0.0573	ns
			∆ebg1/EBG1E378Q/E476Q-6 vs ∆ebg1/Ebg1	0.0618	ns
	one-way ANOVA	Growth inhibition rate on 100 mg/ml CFW	P131 vs. ∆ebg1	<0.0001	****
			P131 vs ∆ebg1/EBG1E378Q/E476Q-1	<0.0001	****
			P131 vs ∆ebg1/EBG1E378Q/E476Q-6	<0.0001	****
			P131 vs ∆ebg1/Ebg1	0.9996	ns
			∆ebg1 vs ∆ebg1/EBG1E378Q/E476Q-1	0.9677	ns
			∆ebg1 vs ∆ebg1/EBG1E378Q/E476Q-6	0.9269	ns
			∆ebg1 vs ∆ebg1/Ebg1	<0.0001	****
			∆ebg1/EBG1E378Q/E476Q-1 vs ∆ebg1/EBG1E378Q/E476Q-6	0.9998	ns
			∆ebg1/EBG1E378Q/E476Q-1 vs ∆ebg1/Ebg1	<0.0001	****
			∆ebg1/EBG1E378Q/E476Q-6 vs ∆ebg1/Ebg1	<0.0001	****
Supplementary Figure 6g	one-way ANOVA	Fungal infection type on rice plants	Typical leasions of P131 vs ∆ebg1	<0.0001	****
			Typical leasions of P131 vs ∆ebg1/EBG1E378Q/E476Q-1	<0.0001	****
			Typical leasions of P131 vs ∆ebg1/EBG1E378Q/E476Q-6	<0.0001	****
			Typical leasions of P131 vs ∆ebg1/Ebg1	0.6026	ns
			Typical leasions of ∆ebg1 vs ∆ebg1/EBG1E378Q/E476Q-1	0.0011	**
			Typical leasions of ∆ebg1 vs ∆ebg1/EBG1E378Q/E476Q-6	0.0004	***
			Typical leasions of ∆ebg1 vs ∆ebg1/Ebg1	<0.0001	****
			Typical leasions of ∆ebg1/EBG1E378Q/E476Q-1 vs ∆ebg1/EBG1E378Q/E476Q-6	0.8976	ns
			Typical leasions of ∆ebg1/EBG1E378Q/E476Q-1 vs ∆ebg1/Ebg1	<0.0001	****
			Typical leasions of ∆ebg1/EBG1E378Q/E476Q-6 vs ∆ebg1/Ebg1	<0.0001	****
		Fungal infection type on rice plants	Dark brown flecks of P131 vs ∆ebg1	0.0037	**
			Dark brown flecks of P131 vs ∆ebg1/EBG1E378Q/E476Q-1	<0.0001	****
			Dark brown flecks of P131 vs ∆ebg1/EBG1E378Q/E476Q-6	<0.0001	****
			Dark brown flecks of P131 vs ∆ebg1/Ebg1	0.9669	ns
			Dark brown flecks of ∆ebg1 vs ∆ebg1/EBG1E378Q/E476Q-1	0.0173	*
			Dark brown flecks of ∆ebg1 vs ∆ebg1/EBG1E378Q/E476Q-6	0.0173	*
			Dark brown flecks of ∆ebg1 vs ∆ebg1/Ebg1	0.0092	**
			Dark brown flecks of ∆ebg1/EBG1E378Q/E476Q-1 vs ∆ebg1/EBG1E378Q/E476Q-6	>0.9999	ns
			Dark brown flecks of ∆ebg1/EBG1E378Q/E476Q-1 vs ∆ebg1/Ebg1	<0.0001	****
			Dark brown flecks of ∆ebg1/EBG1E378Q/E476Q-6 vs ∆ebg1/Ebg1	<0.0001	****
Supplementary Figure 6i	one-way ANOVA	glucose mmol/mg protein	Ebg1-6His vs Ebg1E378Q/476Q-6His	<0.0001	****
			Ebg1-6His vs Boiled Ebg1-6His	<0.0001	****
			Ebg1E378Q/476Q-6His vs Boiled Ebg1-6His	0.0049	**
Supplementary Figure 7b	one-way ANOVA	Lesion area on LTH	P131 vs Δebg1	<0.0001	****
			P131 vs Δebg1+Ebg1-6His	0.0519	ns
			P131 vs Δebg1 + Ebg1E378Q/476Q-6His	<0.0001	****
			P131 vs Δebg1 + Boiled Ebg1-6His	<0.0001	****
			Δebg1 vs Δebg1+Ebg1-6His	<0.0001	****
			Δebg1 vs Δebg1 + Ebg1E378Q/476Q-6His	0.9901	ns
			Δebg1 vs Δebg1 + Boiled Ebg1-6His	0.9999	ns
			Δebg1 + Ebg1-6His vs Δebg1 + Ebg1E378Q/476Q-6His	<0.0001	****
			Δebg1 + Ebg1-6His vs Δebg1 + Boiled Ebg1-6His	<0.0001	****
			Δebg1 + Ebg1E378Q/476Q-6His vs Δebg1 + Boiled Ebg1-6His	0.9727	ns
Supplementary Figure 7d	one-way ANOVA	Lesion area on NBT	P131 vs Δebg1	<0.0001	****
			P131 vs Δebg1+Ebg1-6His	0.0032	**
			P131 vs Δebg1 + Ebg1E378Q/476Q-6His	0.0008	***
			P131 vs Δebg1 + Boiled Ebg1-6His	<0.0001	****
			Δebg1 vs Δebg1+Ebg1-6His	<0.0001	****
			Δebg1 vs Δebg1 + Ebg1E378Q/476Q-6His	0.6761	ns
			Δebg1 vs Δebg1 + Boiled Ebg1-6His	0.9823	ns
			Δebg1 + Ebg1-6His vs Δebg1 + Ebg1E378Q/476Q-6His	<0.0001	****
			Δebg1 + Ebg1-6His vs Δebg1 + Boiled Ebg1-6His	<0.0001	****
			Δebg1 + Ebg1E378Q/476Q-6His vs Δebg1 + Boiled Ebg1-6His	0.9334	ns
Supplementary Figure 7f	one-way ANOVA	Cells stained by DAB	P131 vs Δebg1	<0.0001	****
			P131 vs Δebg1+Ebg1-6His	0.0496	*
			P131 vs Δebg1 + Boiled Ebg1-6His	<0.0001	****
			Δebg1 vs Δebg1+Ebg1-6His	<0.0001	****
			Δebg1 vs Δebg1 + Boiled Ebg1-6His	0.9976	ns
			Δebg1 + Ebg1-6His vs Δebg1 + Boiled Ebg1-6His	<0.0001	****
Supplementary Figure 7g	one-way ANOVA	Cells stained by DAB	P131 vs Δebg1	<0.0001	****
			P131 vs Δebg1+Ebg1-6His	0.0027	**
			P131 vs Δebg1 + Boiled Ebg1-6His	<0.0001	****
			Δebg1 vs Δebg1+Ebg1-6His	<0.0001	****
			Δebg1 vs Δebg1 + Boiled Ebg1-6His	0.9988	ns
			Δebg1 + Ebg1-6His vs Δebg1 + Boiled Ebg1-6His	<0.0001	****
Supplementary Figure 8c	Student's t test	RT-PCR	BAK1(TRV:GFP) vs BAK1(TRV:BAK1)	<0.0001	****
Supplementary Figure 11d	one-way ANOVA	glucose mmol/mg protein	Ef1α-GFP-6His vs Ebg1-6His	<0.0001	****
			Ef1α-GFP-6His vs Ebg1-6His + Ef1α-GFP-6His	<0.0001	****
			Ef1α-GFP-6His vs Ebg1-6His + BSA	<0.0001	****
			Ebg1-6His vs Ebg1-6His + Ef1α-GFP-6His	0.9975	ns
			Ebg1-6His vs Ebg1-6His + BSA	0.9738	ns
			Ebg1-6His + Ef1α-GFP-6His vs Ebg1-6His + BSA	0.9953	ns
Supplementary Figure 12d	one-way ANOVA	Colony diameter of ∆ef1α	P131 vs ∆ef1α	0.9869	ns
			P131 vs ∆ef1α/EF1α	0.2313	ns
			∆ef1α vs ∆ef1α/EF1α	0.2798	ns
Supplementary Figure 12e	one-way ANOVA	Cells stained by DAB	P131 vs ∆ef1α	0.0001	***
			P131 vs ∆ef1α/EF1α	0.9285	ns
			∆ef1α vs ∆ef1α/EF1α	0.0002	***
Supplementary Figure 12f	one-way ANOVA	Cells stained by DAB	P131 vs OEEBG1E378Q/E476Q-1	0.0007	***
			P131 vs OEEBG1E378Q/E476Q-6	0.0005	***
			OEEBG1E378Q/E476Q-1 vs OEEBG1E378Q/E476Q-6	0.8906	ns
Supplementary Figure 13e	one-way ANOVA	Growth inhibition rate on 200 mg/ml CR	P131 vs ∆ebg1	<0.0001	****
			P131 vs ∆ebg1/FgEbg1-1	0.4661	ns
			P131 vs ∆ebg1/FgEbg1-2	0.1778	ns
			∆ebg1 vs ∆ebg1/FgEbg1-1	<0.0001	****
			∆ebg1 vs ∆ebg1/FgEbg1-2	<0.0001	****
			∆ebg1/FgEbg1-1 vs ∆ebg1/FgEbg1-2	0.915	ns
		Growth inhibition rate on 200 mg/ml CFW	P131 vs ∆ebg1	<0.0001	****
			P131 vs ∆ebg1/FgEbg1-1	0.0733	ns
			P131 vs ∆ebg1/FgEbg1-2	0.0248	*
			∆ebg1 vs ∆ebg1/FgEbg1-1	<0.0001	****
			∆ebg1 vs ∆ebg1/FgEbg1-2	<0.0001	****
			∆ebg1/FgEbg1-1 vs ∆ebg1/FgEbg1-2	<0.0001	****
Supplementary Figure 13f	one-way ANOVA	Lesion area	P131 vs ΔEbg1	<0.0001	****
			P131 vs ΔEbg1/FgEbg1-1	0.0002	***
			P131 vs ΔEbg1/FgEbg1-2	<0.0001	****
			P131 vs ΔEf1α	<0.0001	****
			P131 vs ΔEf1α/FgEf1α-1	<0.0001	****
			P131 vs ΔEf1α/FgEf1α-2	<0.0001	****
			ΔEbg1 vs ΔEbg1/FgEbg1-1	<0.0001	****
			ΔEbg1 vs ΔEbg1/FgEbg1-2	<0.0001	****
			ΔEbg1 vs ΔEf1α	0.9970	ns
			ΔEbg1 vs ΔEf1α/FgEf1α-1	<0.0001	****
			ΔEbg1 vs ΔEf1α/FgEf1α-2	<0.0001	****
			ΔEbg1/FgEbg1-1 vs ΔEbg1/FgEbg1-2	0.0313	*
			ΔEbg1/FgEbg1-1 vs ΔEf1α	<0.0001	****
			ΔEbg1/FgEbg1-1 vs ΔEf1α/FgEf1α-1	0.0929	ns
			ΔEbg1/FgEbg1-1 vs ΔEf1α/FgEf1α-2	<0.0001	****
			ΔEbg1/FgEbg1-2 vs ΔEf1α	<0.0001	****
			ΔEbg1/FgEbg1-2 vs ΔEf1α/FgEf1α-1	0.9994	ns
			ΔEbg1/FgEbg1-2 vs ΔEf1α/FgEf1α-2	0.3513	ns
			ΔEf1α vs ΔEf1α/FgEf1α-1	<0.0001	****
			ΔEf1α vs ΔEf1α/FgEf1α-2	<0.0001	****
			ΔEf1α/FgEf1α-1 vs ΔEf1α/FgEf1α-2	0.1576	ns

## Sheet: Figure 1
	Figure 1b	growth inhibition rate (%)
	200mg/ml CR	inhibition rate (%)				Average	SD
	P131	12.19	12.5	10.26	12.82	11.9425	1.15078
	∆ebg1	13.16	14.67	15.79	16.67	15.0725	1.51509
	∆ebg1/Ebg1	10.25	12.5	12.82	11.39	11.74	1.16713
	100mg/ml CFW	inhibition rate (%)				Average	SD
	P131	26.83	25	25.64	25.64	25.7775	0.763779
	∆ebg1	42.11	41.33	36.84	39.24	39.88	2.36126
	∆ebg1/Ebg1	28.21	30	25.64	26.58	27.6075	1.91606
	Figure 1c	RT-PCR	EBG1/Actin
		EBG1(CT)	Actin(CT)	ΔCT	Relative exprssion	Normalized	Average	SD
	0 hpi	35.7199	27.795	7.9249	0.00411497	1.13083	1	0.122717
		35.9369	27.6604	8.27658	0.00322479	0.886203
		35.8974	27.7825	8.11486	0.00360731	0.991325
	18 hpi	28.615	24.2496	4.36548	0.048513	13.3319	12.1208	1.90793
		28.8429	24.4531	4.38981	0.047702	13.109
		28.6169	23.8252	4.79174	0.0361029	9.92143
	24 hpi	29.5279	26.2823	3.24563	0.105431	28.9735	25.711	2.82547
		29.7251	26.2132	3.51187	0.0876643	24.091
		29.648	26.1348	3.51322	0.0875821	24.0684
	36 hpi	29.7534	24.3055	5.44782	0.0229109	6.29613	7.42233	1.18517
		29.7376	24.5055	5.23201	0.0266077	7.31207
		29.3837	24.3955	4.98813	0.0315082	8.65878
	42 hpi	24.9244	25.1969	-0.272505	1.2079	331.944	351.382	36.1551
		24.9205	25.1806	-0.260109	1.19757	329.104
		24.8717	25.3882	-0.516455	1.43044	393.098
	HY	14.7656	16.3311	-1.56552	2.95985	813.396	758.837	128.758
		14.8012	16.4325	-1.63129	3.09789	851.332
		15.1371	16.2917	-1.15458	2.2262	611.782
	Figure 1e	plant infection type
	rice
		Typical lesions			Average	SD	Dark brown flecks			Average	SD
	P131	51	50	51	50.6667	0.57735	43	38	42	41	2.64575
	∆ebg1	8	6	7	7	1	71	65	67	67.6667	3.05505
	∆ebg1/Ebg1	46	53	48	49	3.60555	44	37	38	39.6667	3.78594
	barley
		Typical lesions			Average	SD	Dark brown flecks			Average	SD
	P131	82	60	71	71	11	10	14	8	10.6667	3.05505
	∆ebg1	12	13	8	11	2.64575	42	49	34	41.6667	7.50555
	∆ebg1/Ebg1	67	82	81	76.6667	8.3865	19	9	6	11.3333	6.80686
	Figure 1g	penetration rate (%)
	18 hpi	rice leave sheath cells
		penetrated sites/total sites			rate			Average	SD
	P131	36/40	32/40	30/40	0.9	0.8	0.75	0.816667	0.0763763
	∆ebg1	10/40	14/40	16/40	0.25	0.35	0.4	0.333333	0.0763763
	∆ebg1/Ebg1	34/40	28/40	30/40	0.85	0.7	0.75	0.766667	0.0763763
	36 hpi
		penetrated sites/total sites			rate			Average	SD
	P131	38/40	38/40	36/40	0.95	0.95	0.9	0.933333	0.0288675
	∆ebg1	28/40	30/40	26/40	0.7	0.75	0.65	0.7	0.05
	∆ebg1/Ebg1	40/40	38/40	34/40	1	0.95	0.85	0.933333	0.0763763
	Figure 1h	infection hyphae type
	36 hpi					rate			Average			SD
		1 branch	2 branches	3 or more branches	Total sites	1 branch	2 branches	3 or more branches	1 branch	2 branches	3 or more branches	1 branch	2 branches	3 or more branches
	P131	8	10	22	40	0.2	0.25	0.55	0.216667	0.2	0.583333	0.0288675	0.05	0.0288675
		10	6	24	40	0.25	0.15	0.6
		8	8	24	40	0.2	0.2	0.6
	∆ebg1	14	12	14	40	0.35	0.3	0.35	0.366667	0.3	0.333333	0.0288675	0.05	0.0288675
		14	14	12	40	0.35	0.35	0.3
		16	10	14	40	0.4	0.25	0.35
	∆ebg1/Ebg1	6	8	26	40	0.15	0.2	0.65	0.183333	0.216667	0.6	0.0288675	0.0288675	0.05
		8	8	24	40	0.2	0.2	0.6
		8	10	22	40	0.2	0.25	0.55
	Figure 1i	cell to cell movement to adjacent cells
	48 hpi
		movement to adjacent cell siters/total sites			rate			Average	SD
	P131	30/40	32/40	34/40	0.75	0.8	0.85	0.8	0.05
	∆ebg1	10/40	10/40	16/40	0.25	0.25	0.4	0.3	0.0866025
	∆ebg1/Ebg1	32/40	30/40	28/40	0.8	0.75	0.7	0.75	0.05
	Figure 1k	cell stained by DAB
		DAB stained cells /total infected cells			rate			Average	SD
	P131	6/50	8/50	9/50	0.12	0.16	0.18	0.153333	0.0305505
	∆ebg1	38/50	35/50	33/50	0.76	0.7	0.66	0.706667	0.0503322
	∆ebg1/Ebg1	6/50	7/50	10/50	0.12	0.14	0.2	0.153333	0.0416333
	Figure 1m	infection hyphae type with DPI treatment
	rice leave sheath cells
	36 hpi					rate			Average			SD
		1 branch	2 branches	3 or more branches	Total sites	1 branch	2 branches	3 or more branches	1 branch	2 branches	3 or more branches	1 branch	2 branches	3 or more branches
	P131 DMSO	12	15	33	60	0.2	0.25	0.55	0.183333	0.25	0.566667	0.0288675	0.05	0.0288675
		12	12	36	60	0.2	0.2	0.6
		9	18	33	60	0.15	0.3	0.55
	p131 DPI	6	12	42	60	0.1	0.2	0.7	0.15	0.266667	0.583333	0.0866025	0.057735	0.125831
		6	18	36	60	0.1	0.3	0.6
		15	18	27	60	0.25	0.3	0.45
	∆ebg1 DMSO	21	27	12	60	0.35	0.45	0.2	0.383333	0.4	0.216667	0.0288675	0.05	0.0288675
		24	21	15	60	0.4	0.35	0.25
		24	24	12	60	0.4	0.4	0.2
	∆ebg1 DPI	18	18	24	60	0.3	0.3	0.4	0.283333	0.266667	0.45	0.0288675	0.0288675	0.05
		15	15	30	60	0.25	0.25	0.5
		18	15	27	60	0.3	0.25	0.45
	∆ebg1/Ebg1 DMSO	6	21	33	60	0.1	0.35	0.55	0.15	0.25	0.6	0.05	0.0866025	0.05
		9	12	39	60	0.15	0.2	0.65
		12	12	36	60	0.2	0.2	0.6
	∆ebg1/Ebg1 DPI	6	15	39	60	0.1	0.25	0.65	0.183333	0.25	0.566667	0.0763763	0.05	0.104083
		12	12	36	60	0.2	0.2	0.6
		15	18	27	60	0.25	0.3	0.45

## Sheet: Figure 2
	Figure 2d

## Sheet: Figure 3
	Figure 3b	growth in MM-C with different sugar
	Colony diameter
		glucose (cm)			Average	SD	Laminarin (cm)			Average	SD	Cellulose (cm)			Average	SD	Chitin (cm)			Average	SD
	P131	3.7	3.75	3.7	3.71667	0.0288675	3.75	3.7	3.7	3.71667	0.0288675	3.85	3.8	3.8	3.81667	0.0288675	4.1	4.1	4.05	4.08333	0.0288675
	∆ebg1	3.3	3.5	3.4	3.4	0.1	3	2.8	2.9	2.9	0.1	3.3	3.2	3.1	3.2	0.1	3.6	3.7	3.6	3.63333	0.057735
	∆ebg1/Ebg1	3.7	3.8	3.7	3.73333	0.057735	3.7	3.8	3.7	3.73333	0.057735	3.6	3.8	3.7	3.7	0.1	3.9	3.9	4	3.93333	0.057735
	Figure 3e	glucose mmol/mg protein
		glucose mmol/mg protein			Average	SD
	β-1,3-Glucan	0.3450	0.3445	0.3504	0.34745	0.00417193
	Laminarin	1.8112	1.8005	1.821	1.81075	0.0144957
	L6	2.2193	2.2005	2.2128	2.20665	0.00869741
	L5	2.3147	2.3208	2.3109	2.31585	0.00700036
	L4	2.3329	2.3306	2.3289	2.32975	0.00120208
	L3	2.4054	2.415	2.398	2.4065	0.0120208
	L2	1.9799	1.98	1.9758	1.9779	0.00296985
	cellulose	0	0	0	0	0
	Chitin	0	0	0	0	0
	Boiled protein	0	0	0	0	0
	Figure 3g

## Sheet: Figure 5
	Figure 5c
	Figure 5g	plant infection type
	rice
		Typical lesions			Average	SD	Dark brown flecks			Average	SD
	P131	31	26	26	27.6667	2.88675	10	8	12	10	2
	∆ef1a	9	8	7	8	1	30	29	27	28.6667	1.52753
	∆ef1a/Ef1a	25	28	29	27.3333	2.08167	11	11	9	10.3333	1.1547
	barley
		Typical lesions			Average	SD	Dark brown flecks			Average	SD
	P131	45	51	48	48	3	3	4	4	3.66667	0.57735
	∆ef1a	10	12	11	11	1	28	31	32	30.3333	2.08167
	∆ef1a/Ef1a	46	44	48	46	2	3	4	6	4.33333	1.52753
	Figure 5h	cell stained by DAB
		DAB stained cells /total infected cells			rate			Average	SD
	P131	11/50	13/50	14/50	0.22	0.26	0.28	0.253333	0.0305505
	∆ef1α	33/50	30/50	38/50	0.66	0.6	0.76	0.673333	0.080829
	∆ef1α/EF1α	13/50	12/50	15/50	0.26	0.24	0.3	0.266667	0.0305505
	Figure 5j	plant infection type
	rice
		Typical lesions			Average	SD	Dark brown flecks			Average	SD
	P131	46	48	53	49	3.60555	6	5	5	5.33333	0.57735
	OEEBG1E378Q/E476Q-1	25	24	28	25.6667	2.08167	12	10	14	12	2
	OEEBG1E378Q/E476Q-6	27	28	28	27.6667	0.57735	13	12	9	11.3333	2.08167
	barley
		Typical lesions			Average	SD	Dark brown flecks			Average	SD
	P131	56	59	60	58.3333	2.08167	4	5	4	4.33333	0.57735
	OEEBG1E378Q/E476Q-1	23	25	22	23.3333	1.52753	23	27	27	25.6667	2.3094
	OEEBG1E378Q/E476Q-6	24	25	22	23.6667	1.52753	26	23	25	24.6667	1.52753
	Figure 5k	cell stained by DAB
		DAB stained cells /total infected cells			rate			Average	SD
	P131	11/50	14/50	13/50	0.22	0.28	0.26	0.253333	0.0305505
	OEEBG1E378Q/E476Q-1	33/50	30/50	33/50	0.66	0.6	0.66	0.64	0.034641
	OEEBG1E378Q/E476Q-6	28/50	27/50	29/50	0.56	0.54	0.58	0.56	0.02

## Sheet: Supplementary Figure 2
	Supplementary Figure 2b	Colony diameter
		cm				Average	SD
	P131	3.9	4	3.9	3.9	3.925	0.05
	∆ebg1	3.9	3.8	3.8	3.8	3.825	0.05
	∆ebg1/Ebg1	4	4.1	4	3.95	4.0125	0.0629153
	Supplementary Figure 2f	Conidiation
		Conidation (*106)		Average	SD
	P131	44.5	45.1	44.8	0.424264
	∆ebg1	41	43.4	42.2	1.69706
	∆ebg1/Ebg1	43	45	44	1.41421
	Supplementary Figure 2h	Conidia germination and Appressorium formation
	Conidia germination
		percentage (%)			Average	SD
	P131	90.56	89	90.8	90.12	0.977343
	∆ebg1	83.903	83	83.5	83.4677	0.452367
	∆ebg1/Ebg1	90	89.5	91	90.1667	0.763763
	Appressorium formation
		percentage (%)			Average	SD
	P131	97.3	97	96.8	97.0333	0.251661
	∆ebg1	95.6	95	95.9	95.5	0.458258
	∆ebg1/Ebg1	96.9	96.8	97.4	97.0333	0.321455

## Sheet: Supplementary Figure 3
	Supplementary Figure 3b	penetration rate (%)
	18 hpi	barley epidermal cells
		penetrated sites/total sites			rate			Average	SD
	P131	42/50	39/50	38/50	0.84	0.78	0.76	0.793333	0.0416333
	∆ebg1	16/50	14/50	22/50	0.32	0.28	0.44	0.346667	0.0832666
	∆ebg1/Ebg1	43/50	37/50	45/50	0.86	0.74	0.9	0.833333	0.0832666
	36 hpi	barley epidermal cells
		penetrated sites/total sites			rate			Average	SD
	P131	49/50	45/50	45/50	0.98	0.9	0.9	0.926667	0.046188
	∆ebg1	32/50	36/50	38/50	0.64	0.72	0.76	0.706667	0.061101
	∆ebg1/Ebg1	46/50	42/50	47/50	0.92	0.84	0.94	0.9	0.052915
	Supplementary Figure 3c	infection hyphae type
	36 hpi					rate			Average			SD
		1 branch	2 branches	3 or more branches	Total sites	1 branch	2 branches	3 or more branches	1 branch	2 branches	3 or more branches	1 branch	2 branches	3 or more branches
	P131	8	12	30	50	0.16	0.24	0.6	0.193333	0.24	0.566667	0.0416333	0.04	0.0305505
		12	10	28	50	0.24	0.2	0.56
		9	14	27	50	0.18	0.28	0.54
	∆ebg1	22	18	10	50	0.44	0.36	0.2	0.44	0.32	0.24	0.04	0.034641	0.052915
		24	15	11	50	0.48	0.3	0.22
		20	15	15	50	0.4	0.3	0.3
	∆ebg1/Ebg1	7	11	32	50	0.14	0.22	0.64	0.16	0.246667	0.593333	0.02	0.0305505	0.0416333
		9	12	29	50	0.18	0.24	0.58
		8	14	28	50	0.16	0.28	0.56
	Supplementary Figure 3e	cell stained by DAB
		DAB stained cells /total infected cells			rate			Average	SD
	P131	12/50	10/50	15/50	0.24	0.2	0.3	0.246667	0.0503322
	∆ebg1	33/50	29/50	35/50	0.66	0.58	0.7	0.646667	0.061101
	∆ebg1/Ebg1	9/50	14/50	12/50	0.18	0.28	0.24	0.233333	0.0503322
	Supplementary Figure 3g	infection hyphae type with DPI treatment
	barley epidermal cells
	36 hpi					rate			Average			SD
		1 branch	2 branches	3 or more branches	Total sites	1 branch	2 branches	3 or more branches	1 branch	2 branches	3 or more branches	1 branch	2 branches	3 or more branches
	P131 DMSO	6	15	29	50	0.12	0.3	0.58	0.153333	0.3	0.546667	0.0305505	0.04	0.0416333
		9	13	28	50	0.18	0.26	0.56
		8	17	25	50	0.16	0.34	0.5
	p131 DPI	8	14	28	50	0.16	0.28	0.56	0.193333	0.246667	0.56	0.0416333	0.0305505	0.02
		12	11	27	50	0.24	0.22	0.54
		9	12	29	50	0.18	0.24	0.58
	∆ebg1 DMSO	19	22	9	50	0.38	0.44	0.18	0.413333	0.453333	0.133333	0.057735	0.0416333	0.0416333
		24	21	5	50	0.48	0.42	0.1
		19	25	6	50	0.38	0.5	0.12
	∆ebg1 DPI	12	14	24	50	0.24	0.28	0.48	0.273333	0.286667	0.44	0.0305505	0.0305505	0.04
		15	13	22	50	0.3	0.26	0.44
		14	16	20	50	0.28	0.32	0.4
	∆ebg1/Ebg1 DMSO	8	14	28	50	0.16	0.28	0.56	0.16	0.253333	0.586667	0.04	0.0305505	0.0305505
		6	13	31	50	0.12	0.26	0.62
		10	11	29	50	0.2	0.22	0.58
	∆ebg1/Ebg1 DPI	12	13	25	50	0.24	0.26	0.5	0.206667	0.273333	0.52	0.0305505	0.0416333	0.052915
		9	12	29	50	0.18	0.24	0.58
		10	16	24	50	0.2	0.32	0.48

## Sheet: Supplementary Figure 6
	Supplementary Figure 6c	growth in MM-C with different sugar
	Colony diameter
		MM-C (cm)			Average	SD	glucose (cm)			Average	SD	Laminarin (cm)			Average	SD
	P131	3.45	3.4	3.4	3.41667	0.0288675	3.7	3.7	3.75	3.71667	0.0288675	3.75	3.7	3.65	3.7	0.05
	∆ebg1	2.9	2.9	2.95	2.91667	0.0288675	3.4	3.4	3.45	3.41667	0.0288675	3.05	3	3.1	3.05	0.05
	∆ebg1/EBG1E378Q/E476Q-1	2.9	2.9	2.95	2.91667	0.0288675	3.35	3.5	3.45	3.43333	0.0763763	3	3.15	3.1	3.08333	0.0763763
	∆ebg1/EBG1E378Q/E476Q-6	2.9	2.9	3	2.93333	0.057735	3.4	3.45	3.4	3.41667	0.0288675	3.05	3.1	3.1	3.08333	0.0288675
	∆ebg1/Ebg1	3.45	3.45	3.35	3.41667	0.057735	3.75	3.7	3.75	3.73333	0.0288675	3.7	3.75	3.65	3.7	0.05
	Supplementary Figure 6e	growth inhibition rate (%)
	200mg/ml CR	inhibition rate (%)			Average	SD
	P131	13.253	14.2857	10.9756	12.8381	1.69361
	∆ebg1	20	17.3333	16.2162	17.8498	1.94405
	∆ebg1/EBG1E378Q/E476Q-1	20	17.3333	16.2162	17.8498	1.94405
	∆ebg1/EBG1E378Q/E476Q-6	16	17.3333	20	17.7778	2.0367
	∆ebg1/Ebg1	14.2857	12.0482	13.253	13.1956	1.11986
	100mg/ml CFW	inhibition rate (%)			Average	SD
	P131	34.9398	35.7143	31.7073	34.1205	2.12542
	∆ebg1	49.3333	46.6667	45.9459	47.3153	1.78442
	∆ebg1/EBG1E378Q/E476Q-1	49.3333	49.3333	45.9459	48.2042	1.95571
	∆ebg1/EBG1E378Q/E476Q-6	49.3333	49.3333	46.6667	48.4444	1.5396
	∆ebg1/Ebg1	35.7143	33.7349	33.7349	34.3947	1.14278
	Supplementary Figure 6g	plant infection type
	rice
		Typical lesions			Average	SD	Dark brown flecks			Average	SD
	P131	19	23	22	21.3333	2.08167	8	6	9	7.66667	1.52753
	∆ebg1	10	12	9	10.3333	1.52753	19	15	13	15.6667	3.05505
	∆ebg1/EBG1E378Q/E476Q-1	4	3	4	3.66667	0.57735	22	21	23	22	1
	∆ebg1/EBG1E378Q/E476Q-6	3	3	2	2.66667	0.57735	24	22	20	22	2
	∆ebg1/Ebg1	18	20	21	19.6667	1.52753	10	7	9	8.66667	1.52753
	Supplementary Figure 6i	glucose mmol/mg protein
		glucose mmol/mg protein			Average	SD
	Ebg1-6His	2.1732	2.4192	2.4924	2.3616	0.167214
	Ebg1E378Q/476Q-6His	0.4848	0.4164	0.5616	0.4876	0.0726405
	Boiled Ebg1-6His	0.0288	0.0684	-0.072	0.0084	0.0723889

## Sheet: Supplementary Figure 7
	Supplementary Figure 7b
	infection on rice cultivar LTH	lesion area (cm2)									Average	SD
	P131	0.11092	0.09824	0.1138	0.14145	0.10849	0.11372	0.16317	0.12463	0.10692	0.120149	0.0202558
	Δebg1	0.06166	0.06238	0.06169	0.06707	0.06456	0.05034	0.05228	0.07775	0.07356	0.0634767	0.00883968
	Δebg1+ Ebg1-6His	0.19207	0.13935	0.10878	0.12376	0.11413	0.15979	0.13547	0.15097	0.16184	0.142907	0.0263459
	Δebg1+ Ebg1E378Q E476Q-6His	0.08039	0.04881	0.09132	0.05439	0.059	0.07913	0.04689	0.07584	0.06902	0.0671989	0.0156447
	Δebg1+ Boiled Ebg1-6His	0.06689	0.06303	0.06426	0.05864	0.05997	0.06366	0.06055	0.05523	0.06858	0.0623122	0.00416235
	Supplementary Figure 7d
	infection on rice cultivar NBT	lesion area (cm2)									Average	SD
	P131	0.11092	0.09824	0.1138	0.14145	0.10849	0.11372	0.16317	0.12463	0.10692	0.120149	0.0202558
	Δebg1	0.06166	0.06238	0.06169	0.06707	0.06456	0.05034	0.05228	0.07775	0.07356	0.0634767	0.00883968
	Δebg1+ Ebg1-6His	0.19207	0.13935	0.10878	0.12376	0.11413	0.15979	0.13547	0.15097	0.16184	0.142907	0.0263459
	Δebg1+ Ebg1E378Q E476Q-6His	0.08039	0.04881	0.09132	0.05439	0.059	0.07913	0.04689	0.07584	0.06902	0.0671989	0.0156447
	Δebg1+ Boiled Ebg1-6His	0.06689	0.06303	0.06426	0.05864	0.05997	0.06366	0.06055	0.05523	0.06858	0.0623122	0.00416235
	Supplementary Figure 7f	cell stained by DAB
	barley epidermis	DAB stained cells /total infected cells				rate				Average	SD
	P131	9/53	12/51	13/50	14/54	0.1698	0.2353	0.26	0.2593	0.2311	0.0424491
	∆ebg1	38/47	31/47	35/49	43/49	0.8085	0.6595	0.7143	0.8776	0.764975	0.0970769
	∆ebg1 + Ebg1-6His	18/53	19/48	17/51	20/46	0.3396	0.3958	0.3333	0.4348	0.375875	0.0482965
	Δebg1+ Boiled Ebg1-6His	31/45	38/51	35/48	37/43	0.6888	0.7451	0.7292	0.8605	0.7559	0.0736503
	Supplementary Figure 7h	cell stained by DAB
	rice sheath cells	DAB stained cells /total infected cells				rate				Average	SD
	P131	10/50	8/50	13/50	12/50	0.2	0.16	0.26	0.24	0.215	0.0443471
	∆ebg1	41/50	46/50	43/50	40/50	0.82	0.92	0.86	0.8	0.85	0.052915
	∆ebg1 + Ebg1-6His	23/50	17/50	19/50	16/50	0.46	0.34	0.38	0.32	0.375	0.0619139
	Δebg1+ Boiled Ebg1-6His	44/50	43/50	41/50	41/50	0.88	0.86	0.82	0.82	0.845	0.03

## Sheet: Supplementary Figure 8
	Supplementary Figure 8a
	Supplementary Figure 8b
	Supplementary Figure 8c	RT-PCR	BAK1/EF1a
		BAK1(CT)	EF1A(CT)	ΔCT	Relative exprssion	Normalized	Average	SD
	TRV2:GFP	31.3132	24.5391	6.77406	0.009137	1.02746	1	0.0449544
		31.5424	24.6524	6.89001	0.0084314	0.94811
		31.618	24.8397	6.77836	0.00910984	1.0244
	TRV2:BAK1	31.5638	22.2703	9.29348	0.00159361	0.179202	0.159065	0.018708
		31.8137	22.318	9.49566	0.00138522	0.155768
		32.0285	22.4016	9.6269	0.00126478	0.142224
	Supplementary Figure 8d

[truncated: 4 more sheets: Supplementary Figure 10, Supplementary Figure 11, Supplementary Figure 12, Supplementary Figure 13]
